# Supplementary material for: Survey of microsatellite clustering in eight fully sequenced species sheds light on the origin of compound microsatellites
Source: BMC Genomics. 2008 Dec 17;9:612. doi: 10.1186/1471-2164-9-612 (PMC2644718; doi:10.1186/1471-2164-9-612)
Supplement: Additional file 3 — CatReg raw data. Contains the raw data used for the CatReg-test. [file 1471-2164-9-612-S3.txt]

Species	Y-chromosome	Chromosome	Position	SSR-dens	Clu-dens	cSSR-dens	Delta
Homo	no	Homo1	2,5	872,2	65	151,2	721
Homo	no	Homo1	7,5	478,2	32,4	73,2	405
Homo	no	Homo1	12,5	338,6	20,2	43,6	295
Homo	no	Homo1	17,5	472,4	24,4	52	420,4
Homo	no	Homo1	22,5	421,4	21,6	45	376,4
Homo	no	Homo1	27,5	337,2	20,8	44,2	293
Homo	no	Homo1	32,5	379,6	21,8	47,6	332
Homo	no	Homo1	37,5	331	18,4	39,4	291,6
Homo	no	Homo1	42,5	481,6	29,2	62	419,6
Homo	no	Homo1	47,5	504,4	29,8	64,8	439,6
Homo	no	Homo1	52,5	418,8	26,6	56,8	362
Homo	no	Homo1	57,5	177,6	9,8	20	157,6
Homo	no	Homo1	62,5	196,4	11,6	24,2	172,2
Homo	no	Homo1	67,5	374,2	25,4	55,2	319
Homo	no	Homo1	72,5	414,2	21,2	46,6	367,6
Homo	no	Homo1	77,5	296,4	13,2	27,8	268,6
Homo	no	Homo1	87,5	311,6	15,8	33,2	278,4
Homo	no	Homo1	92,5	315,8	17	36,8	279
Homo	no	Homo1	97,5	348	19	39,6	308,4
Homo	no	Homo1	102,5	374	23,6	51,2	322,8
Homo	no	Homo1	107,5	335,4	19,6	43,4	292
Homo	no	Homo1	112,5	377,8	22,4	50,2	327,6
Homo	no	Homo1	117,5	430,6	29,2	64,2	366,4
Homo	no	Homo1	122,5	362,4	21,6	48,2	314,2
Homo	no	Homo1	127,5	344,8	23,4	51	293,8
Homo	no	Homo1	132,5	420,4	24,2	53,2	367,2
Homo	no	Homo1	137,5	401,6	26	57,6	344
Homo	no	Homo1	142,5	334,8	19	40,8	294
Homo	no	Homo1	147,5	327,2	19	43,4	283,8
Homo	no	Homo1	152,46	370,19	24,83	53,52	316,67
Homo	no	Homo2	2,5	343,2	12,6	26,4	316,8
Homo	no	Homo2	7,5	574,8	29,2	64,4	510,4
Homo	no	Homo2	12,5	570,4	26,4	60,4	510
Homo	no	Homo2	17,5	547,4	25	55,4	492
Homo	no	Homo2	22,5	599	27,6	59,4	539,6
Homo	no	Homo2	27,5	670,2	30,8	66,4	603,8
Homo	no	Homo2	32,5	505,2	23,6	50,8	454,4
Homo	no	Homo2	37,5	560,4	29,2	63,2	497,2
Homo	no	Homo2	42,5	492,8	24,2	52	440,8
Homo	no	Homo2	47,5	447,8	16,4	35,6	412,2
Homo	no	Homo2	52,5	527,2	25	54,8	472,4
Homo	no	Homo2	57,5	326	16,8	36,2	289,8
Homo	no	Homo2	62,5	432,2	22,4	47,4	384,8
Homo	no	Homo2	67,5	374,4	21	46	328,4
Homo	no	Homo2	72,5	318,2	19,2	40,8	277,4
Homo	no	Homo2	77,5	335,6	16,2	35,2	300,4
Homo	no	Homo2	82,5	319	14,8	32,4	286,6
Homo	no	Homo2	87,5	334,4	16	33,8	300,6
Homo	no	Homo2	92,5	431,8	19,8	42,8	389
Homo	no	Homo2	97,5	315,6	14,2	30,6	285
Homo	no	Homo2	102,5	336,4	19,2	40,6	295,8
Homo	no	Homo2	107,5	370,4	22	48,2	322,2
Homo	no	Homo2	112,5	409,6	17,4	37,8	371,8
Homo	no	Homo2	117,5	320,2	19,2	41,8	278,4
Homo	no	Homo2	147,5	525,8	27	58,8	467
Homo	no	Homo2	152,5	559	28,6	60,8	498,2
Homo	no	Homo2	157,5	376,2	23,2	49,8	326,4
Homo	no	Homo2	162,5	364	19,4	43	321
Homo	no	Homo2	167,5	373,2	16,8	36,8	336,4
Homo	no	Homo2	172,5	368,8	18	39,4	329,4
Homo	no	Homo2	177,5	384,6	17	36,4	348,2
Homo	no	Homo2	182,5	383,8	20,4	45,2	338,6
Homo	no	Homo2	187,5	350,8	19,4	41,2	309,6
Homo	no	Homo2	192,5	345,4	21	47,4	298
Homo	no	Homo2	197,5	416,4	21,6	48,4	368
Homo	no	Homo2	202,5	508,2	23,2	51,8	456,4
Homo	no	Homo2	207,5	361,4	19,2	41	320,4
Homo	no	Homo2	212,5	391,4	19,2	41,6	349,8
Homo	no	Homo2	217,5	365,8	20,8	43,4	322,4
Homo	no	Homo2	222,5	450	21	46	404
Homo	no	Homo2	227,5	413,6	21,2	43,8	369,8
Homo	no	Homo2	232,5	468,4	21,8	49,6	418,8
Homo	no	Homo2	237,5	440,6	26,2	56,4	384,2
Homo	no	Homo2	242,5	475	23,4	50,2	424,8
Homo	no	Homo2	246,1	330,54	14,85	30,62	299,92
Homo	no	Homo3	2,5	283	15	34,8	248,2
Homo	no	Homo3	7,5	378,8	22,6	48,8	330
Homo	no	Homo3	12,5	388,2	17,8	38,2	350
Homo	no	Homo3	17,5	324,6	17,4	38,8	285,8
Homo	no	Homo3	22,5	381	17,2	38,2	342,8
Homo	no	Homo3	27,5	498,6	24,8	54	444,6
Homo	no	Homo3	32,5	432,8	20,4	43,2	389,6
Homo	no	Homo3	37,5	421,6	18,8	42,2	379,4
Homo	no	Homo3	42,5	446	20,2	41,6	404,4
Homo	no	Homo3	47,5	408	19,8	42,2	365,8
Homo	no	Homo3	52,5	351,2	19	40,8	310,4
Homo	no	Homo3	57,5	340,4	17,4	37,2	303,2
Homo	no	Homo3	62,5	482,8	21,8	46	436,8
Homo	no	Homo3	67,5	408,4	21,8	47,6	360,8
Homo	no	Homo3	72,5	429,4	18,4	39,6	389,8
Homo	no	Homo3	77,5	321,4	15,8	36,4	285
Homo	no	Homo3	82,5	331,4	18,8	41,6	289,8
Homo	no	Homo3	87,5	488,8	23,6	53	435,8
Homo	no	Homo3	97,5	377,8	16,2	36,4	341,4
Homo	no	Homo3	102,5	401,4	26,4	59,8	341,6
Homo	no	Homo3	107,5	389,8	16,6	34,6	355,2
Homo	no	Homo3	112,5	410,2	21,4	49,4	360,8
Homo	no	Homo3	117,5	353,2	23,6	54,6	298,6
Homo	no	Homo3	122,5	384,6	18,2	41,2	343,4
Homo	no	Homo3	127,5	393,8	20,6	44,6	349,2
Homo	no	Homo3	132,5	360,8	18,8	41,2	319,6
Homo	no	Homo3	137,5	374,2	15,8	34,6	339,6
Homo	no	Homo3	142,5	351,8	16,8	37,4	314,4
Homo	no	Homo3	147,5	320,2	18,6	39,4	280,8
Homo	no	Homo3	152,5	351,2	17,4	37,2	314
Homo	no	Homo3	157,5	339,2	18,4	39,8	299,4
Homo	no	Homo3	162,5	321	17,6	37	284
Homo	no	Homo3	167,5	331,4	18,6	39,6	291,8
Homo	no	Homo3	172,5	465,6	21,4	44,8	420,8
Homo	no	Homo3	177,5	355,6	19,4	41,2	314,4
Homo	no	Homo3	182,5	278,2	11,8	25,4	252,8
Homo	no	Homo3	187,5	299,4	18	37,8	261,6
Homo	no	Homo3	192,5	324,4	17,2	36,6	287,8
Homo	no	Homo3	197,5	369,4	19	40	329,4
Homo	no	Homo3	202,5	515,2	22,2	48,6	466,6
Homo	no	Homo3	207,5	391,6	21	44,2	347,4
Homo	no	Homo3	212,5	329,2	17	36,6	292,6
Homo	no	Homo3	217,5	447,2	24,8	52,8	394,4
Homo	no	Homo3	222,5	413,4	24	53,8	359,6
Homo	no	Homo3	227,5	420,2	26,8	61,2	359
Homo	no	Homo3	232,5	489,4	27	59,6	429,8
Homo	no	Homo3	237,5	371,6	18,6	39,6	332
Homo	no	Homo3	241,37	327,67	10,92	22,93	304,74
Homo	no	Homo4	2,5	326	18,4	39,6	286,4
Homo	no	Homo4	7,5	385,6	19,6	41,4	344,2
Homo	no	Homo4	12,5	422,8	17,4	38,4	384,4
Homo	no	Homo4	17,5	331,8	13,2	29	302,8
Homo	no	Homo4	22,5	342,6	15,8	34	308,6
Homo	no	Homo4	27,5	334,8	18,8	40,8	294
Homo	no	Homo4	32,5	407,4	18	39,4	368
Homo	no	Homo4	37,5	345,6	18,4	39,6	306
Homo	no	Homo4	42,5	369,6	18,6	40	329,6
Homo	no	Homo4	47,5	591,8	23,2	48,4	543,4
Homo	no	Homo4	52,5	443,6	20,6	45,2	398,4
Homo	no	Homo4	57,5	441,4	22,2	48,8	392,6
Homo	no	Homo4	62,5	369,6	17,8	39,2	330,4
Homo	no	Homo4	67,5	351,4	19,2	41,6	309,8
Homo	no	Homo4	72,5	389,4	22,6	49,4	340
Homo	no	Homo4	77,5	331,4	16,6	36,8	294,6
Homo	no	Homo4	82,5	331	16,8	37,2	293,8
Homo	no	Homo4	87,5	343	25,6	56	287
Homo	no	Homo4	97,5	313,4	15	33,2	280,2
Homo	no	Homo4	102,5	329,8	16,6	35,2	294,6
Homo	no	Homo4	107,5	310	16,2	34,6	275,4
Homo	no	Homo4	112,5	342,6	18,2	37,4	305,2
Homo	no	Homo4	117,5	335,4	15,4	33,8	301,6
Homo	no	Homo4	122,5	396,8	16,8	38,6	358,2
Homo	no	Homo4	127,5	375,4	15,6	34	341,4
Homo	no	Homo4	132,5	361,6	17	38,4	323,2
Homo	no	Homo4	137,5	391,2	18	39,4	351,8
Homo	no	Homo4	142,5	383,6	20,6	45,8	337,8
Homo	no	Homo4	147,5	311,8	16,2	35,6	276,2
Homo	no	Homo4	152,5	413,4	26,4	58	355,4
Homo	no	Homo4	157,5	343,4	17,6	38	305,4
Homo	no	Homo4	162,5	325,4	15,6	34,2	291,2
Homo	no	Homo4	167,5	326	17,6	38,6	287,4
Homo	no	Homo4	172,5	404,2	19,2	41	363,2
Homo	no	Homo4	177,5	388,6	18,6	41,2	347,4
Homo	no	Homo4	182,5	447,6	24	49,8	397,8
Homo	no	Homo4	187,5	519	29,6	64,4	454,6
Homo	no	Homo4	192,5	357	20,2	43,4	313,6
Homo	no	Homo4	197,22	518,72	24,37	51,92	466,8
Homo	no	Homo5	2,5	405,8	17,2	35,8	370
Homo	no	Homo5	7,5	397,8	20,8	47,4	350,4
Homo	no	Homo5	12,5	338,6	18	42,2	296,4
Homo	no	Homo5	17,5	369,2	21,6	46,2	323
Homo	no	Homo5	22,5	376,6	19,2	41,4	335,2
Homo	no	Homo5	27,5	419,6	23,6	51	368,6
Homo	no	Homo5	32,5	361,6	21,6	46,8	314,8
Homo	no	Homo5	37,5	464,6	20	43,2	421,4
Homo	no	Homo5	42,5	391,8	20,4	45	346,8
Homo	no	Homo5	47,5	517,4	24,2	57,8	459,6
Homo	no	Homo5	52,5	205,8	12,4	28	177,8
Homo	no	Homo5	57,5	385	21,4	46,8	338,2
Homo	no	Homo5	62,5	342,8	20	45,2	297,6
Homo	no	Homo5	67,5	310,6	15	32,2	278,4
Homo	no	Homo5	72,5	326,6	20,8	44,4	282,2
Homo	no	Homo5	77,5	356,2	15,4	33,6	322,6
Homo	no	Homo5	82,5	384,4	23,6	50	334,4
Homo	no	Homo5	87,5	381	18,4	40,4	340,6
Homo	no	Homo5	92,5	305,6	16,2	34,2	271,4
Homo	no	Homo5	97,5	323	15,2	33,4	289,6
Homo	no	Homo5	102,5	324,4	17,8	39,4	285
Homo	no	Homo5	107,5	322,4	16,4	36	286,4
Homo	no	Homo5	112,5	383,8	22,2	47,6	336,2
Homo	no	Homo5	117,5	297	12	25,4	271,6
Homo	no	Homo5	122,5	324,4	13,6	30,8	293,6
Homo	no	Homo5	127,5	349	16,4	33,8	315,2
Homo	no	Homo5	132,5	293,8	12,8	27,6	266,2
Homo	no	Homo5	137,5	302,4	17,2	36,8	265,6
Homo	no	Homo5	142,5	381,6	17	36,2	345,4
Homo	no	Homo5	147,5	323,6	16,2	34,6	289
Homo	no	Homo5	152,5	400,8	24	50,6	350,2
Homo	no	Homo5	157,5	312,4	15,4	32,4	280
Homo	no	Homo5	162,5	352,6	18,4	40	312,6
Homo	no	Homo5	167,5	361,2	16,4	36,6	324,6
Homo	no	Homo5	172,5	337,8	16,6	34,6	303,2
Homo	no	Homo5	177,5	336,6	17,8	40	296,6
Homo	no	Homo5	182,5	404,8	19,8	42,8	362
Homo	no	Homo5	187,5	417,6	21,6	46,8	370,8
Homo	no	Homo6	2,5	307,8	16,6	37,4	270,4
Homo	no	Homo6	7,5	313,8	20,8	45	268,8
Homo	no	Homo6	12,5	334,2	15,2	33,6	300,6
Homo	no	Homo6	17,5	389,4	21,8	48,6	340,8
Homo	no	Homo6	22,5	374,8	21,2	44,6	330,2
Homo	no	Homo6	27,5	355,8	21,4	45,8	310
Homo	no	Homo6	32,5	402	20,4	43,6	358,4
Homo	no	Homo6	37,5	357,6	15	31	326,6
Homo	no	Homo6	42,5	335,8	16,2	38,8	297
Homo	no	Homo6	52,5	348,6	16,6	35,6	313
Homo	no	Homo6	57,5	361,2	19,4	43,4	317,8
Homo	no	Homo6	62,5	328,6	20,2	44,4	284,2
Homo	no	Homo6	67,5	429,6	25,4	54,4	375,2
Homo	no	Homo6	72,5	380,6	21,4	44,4	336,2
Homo	no	Homo6	77,5	449,8	22,4	47	402,8
Homo	no	Homo6	82,5	356,4	19,8	41,6	314,8
Homo	no	Homo6	87,5	320	18,4	38,8	281,2
Homo	no	Homo6	92,5	319,2	15,4	32,6	286,6
Homo	no	Homo6	97,5	313,4	14,8	31,8	281,6
Homo	no	Homo6	102,5	307,6	14	30	277,6
Homo	no	Homo6	107,5	315,2	19,2	41,2	274
Homo	no	Homo6	112,5	286,8	14,2	30,2	256,6
Homo	no	Homo6	117,5	326	17,6	36,6	289,4
Homo	no	Homo6	122,5	331	16,8	37,2	293,8
Homo	no	Homo6	127,5	333,2	16,6	35,6	297,6
Homo	no	Homo6	132,5	428,6	14,4	30,6	398
Homo	no	Homo6	137,5	452,2	19,4	41,4	410,8
Homo	no	Homo6	142,5	402,8	19,4	43,6	359,2
Homo	no	Homo6	147,5	396,6	22	47	349,6
Homo	no	Homo6	152,5	373,2	20,8	45,2	328
Homo	no	Homo6	157,5	424,4	19,8	43,2	381,2
Homo	no	Homo6	162,5	364,2	20,2	41,8	322,4
Homo	no	Homo6	167,5	409,6	24,6	53,4	356,2
Homo	no	Homo6	172,5	492,6	27	63,8	428,8
Homo	no	Homo6	177,5	524	20	45,2	478,8
Homo	no	Homo6	180,42	400,94	12,76	25,51	375,43
Homo	no	Homo7	2,5	357,4	17,8	39,6	317,8
Homo	no	Homo7	7,5	388,6	24	51,2	337,4
Homo	no	Homo7	12,5	458,8	27,2	63,4	395,4
Homo	no	Homo7	17,5	506,2	26,2	56,4	449,8
Homo	no	Homo7	22,5	444,4	21,6	46,4	398
Homo	no	Homo7	27,5	460,6	25	54,2	406,4
Homo	no	Homo7	32,5	516	27	57,4	458,6
Homo	no	Homo7	37,5	500,8	24,4	55,8	445
Homo	no	Homo7	42,5	470,4	23,6	49,4	421
Homo	no	Homo7	47,5	361,2	22	47,6	313,6
Homo	no	Homo7	52,5	357	18	40	317
Homo	no	Homo7	57,5	239,8	12,4	26,4	213,4
Homo	no	Homo7	67,5	319,4	14,2	31,4	288
Homo	no	Homo7	72,5	383	19,8	41,8	341,2
Homo	no	Homo7	77,5	295	15,6	33	262
Homo	no	Homo7	82,5	300,8	16,6	36,2	264,6
Homo	no	Homo7	87,5	351,4	15,4	34,8	316,6
Homo	no	Homo7	92,5	329	19	41,2	287,8
Homo	no	Homo7	97,5	297,4	15,2	31,4	266
Homo	no	Homo7	102,5	315	17,4	36,4	278,6
Homo	no	Homo7	107,5	464,8	21,4	45,4	419,4
Homo	no	Homo7	112,5	404,4	21,2	45,4	359
Homo	no	Homo7	117,5	298,2	15	32,4	265,8
Homo	no	Homo7	122,5	323,8	17,4	36,4	287,4
Homo	no	Homo7	127,5	305,6	15	32,8	272,8
Homo	no	Homo7	132,5	406,2	21,2	45,8	360,4
Homo	no	Homo7	137,5	424,8	21,6	45,6	379,2
Homo	no	Homo7	142,5	348,2	20,6	44	304,2
Homo	no	Homo7	147,5	359,8	21,2	45,2	314,6
Homo	no	Homo7	152,5	460	23,6	50,6	409,4
Homo	no	Homo7	157,5	442,4	23,8	52,2	390,2
Homo	no	Homo7	162,5	360	20,2	43,6	316,4
Homo	no	Homo7	167,5	300,4	16,8	36,6	263,8
Homo	no	Homo8	2,5	503,8	26,4	57,4	446,4
Homo	no	Homo8	7,5	485	22,4	46,4	438,6
Homo	no	Homo8	12,5	314,4	15	31	283,4
Homo	no	Homo8	17,5	322,2	14,6	31,2	291
Homo	no	Homo8	22,5	398,8	19,6	42	356,8
Homo	no	Homo8	27,5	382	20,6	46,4	335,6
Homo	no	Homo8	32,5	338,8	18,2	39,4	299,4
Homo	no	Homo8	37,5	370,2	20,2	45	325,2
Homo	no	Homo8	42,5	432	24	51,6	380,4
Homo	no	Homo8	47,5	354,4	19,8	44,8	309,6
Homo	no	Homo8	52,5	317,8	16,2	36	281,8
Homo	no	Homo8	57,5	317,4	20,8	46,8	270,6
Homo	no	Homo8	62,5	327,4	15	32	295,4
Homo	no	Homo8	67,5	674,2	36,8	82,2	592
Homo	no	Homo8	72,5	778,2	40,6	90	688,2
Homo	no	Homo8	77,5	494,2	23	48,2	446
Homo	no	Homo8	82,5	350,2	18,2	37,8	312,4
Homo	no	Homo8	87,5	307	14,6	31,6	275,4
Homo	no	Homo8	92,5	337,2	17,6	38,6	298,6
Homo	no	Homo8	97,5	550,8	33	71,2	479,6
Homo	no	Homo8	102,5	608,6	34,2	73	535,6
Homo	no	Homo8	107,5	364,8	17,6	38,8	326
Homo	no	Homo8	112,5	315	16,2	35,6	279,4
Homo	no	Homo8	117,5	322,4	15,8	33,4	289
Homo	no	Homo8	122,5	345,8	20	43,8	302
Homo	no	Homo8	127,5	456,2	22,8	49	407,2
Homo	no	Homo8	132,5	419,8	22,8	50,8	369
Homo	no	Homo8	137,5	513,8	28,8	62,8	451
Homo	no	Homo8	142,5	347,4	15,4	32,8	314,6
Homo	no	Homo8	147,5	425,6	24,6	51,8	373,8
Homo	no	Homo8	152,5	400,6	17,6	38	362,6
Homo	no	Homo8	156,91	346,47	13,53	31,95	314,52
Homo	no	Homo9	2,5	314,2	13,6	29,2	285
Homo	no	Homo9	7,5	424,8	21,2	45	379,8
Homo	no	Homo9	12,5	384,8	19,6	43,2	341,6
Homo	no	Homo9	17,5	362,4	18,2	38,6	323,8
Homo	no	Homo9	22,5	432,6	23,2	50	382,6
Homo	no	Homo9	27,5	450,2	23,8	52,8	397,4
Homo	no	Homo9	32,5	450	23,2	50,6	399,4
Homo	no	Homo9	37,5	468,2	25	56,2	412
Homo	no	Homo9	42,5	377,2	20,6	49	328,2
Homo	no	Homo9	52,5	329,2	17,8	38	291,2
Homo	no	Homo9	57,5	377,6	16,8	36,8	340,8
Homo	no	Homo9	62,5	322,2	17	36,4	285,8
Homo	no	Homo9	67,5	406,8	25,4	56,2	350,6
Homo	no	Homo9	72,5	383,2	18,8	40,6	342,6
Homo	no	Homo9	77,5	336,8	20,4	45,2	291,6
Homo	no	Homo9	82,5	363,2	17,6	36,8	326,4
Homo	no	Homo9	87,5	329,2	22,2	46,8	282,4
Homo	no	Homo9	92,5	317,8	16,4	35,6	282,2
Homo	no	Homo9	97,5	437	26,6	56,2	380,8
Homo	no	Homo9	102,5	458,8	29,6	65	393,8
Homo	no	Homo9	107,5	343,2	17,8	39,4	303,8
Homo	no	Homo9	112,5	311,8	15,6	33,6	278,2
Homo	no	Homo9	117,5	340,2	17	37,4	302,8
Homo	no	Homo9	122,5	416,8	18	38,4	378,4
Homo	no	Homo9	127,5	433,2	29,6	65,8	367,4
Homo	no	Homo9	132,5	366,8	19,8	44,4	322,4
Homo	no	Homo9	137,5	325,2	17	36,8	288,4
Homo	no	Homo9	142,5	370,2	15	33,4	336,8
Homo	no	Homo9	145,63	440,19	22,62	46,05	394,14
Homo	no	Homo10	2,5	370,6	18,4	38,8	331,8
Homo	no	Homo10	7,5	363,8	18	37,2	326,6
Homo	no	Homo10	12,5	342,4	20	41,4	301
Homo	no	Homo10	17,5	385	17,6	38	347
Homo	no	Homo10	22,5	302,4	16,8	35,6	266,8
Homo	no	Homo10	27,5	310,2	15,2	32,4	277,8
Homo	no	Homo10	32,5	408,4	18	39,2	369,2
Homo	no	Homo10	37,5	467,8	18,2	38,4	429,4
Homo	no	Homo10	42,5	367,2	18	36,8	330,4
Homo	no	Homo10	67,5	313,2	12,2	24,6	288,6
Homo	no	Homo10	72,5	440,8	25,8	56,6	384,2
Homo	no	Homo10	77,5	392,6	18,2	38,2	354,4
Homo	no	Homo10	82,5	350,4	19,4	42	308,4
Homo	no	Homo10	87,5	447,6	25,6	56,6	391
Homo	no	Homo10	92,5	406,6	19,2	40,2	366,4
Homo	no	Homo10	97,5	438	16,4	33,8	404,2
Homo	no	Homo10	102,5	329,4	16,2	34	295,4
Homo	no	Homo10	107,5	400,2	21,4	45,8	354,4
Homo	no	Homo10	112,5	457,2	21,4	46,8	410,4
Homo	no	Homo10	117,5	422	25,6	58,4	363,6
Homo	no	Homo10	122,5	402	21,6	46,2	355,8
Homo	no	Homo10	127,5	544,8	26,6	56,8	488
Homo	no	Homo10	132,5	629,6	28	59,8	569,8
Homo	no	Homo10	137,5	388,6	13,4	29,6	359
Homo	no	Homo10	140,14	386,17	11,86	23,73	362,44
Homo	no	Homo11	2,5	363,6	18	40,6	323
Homo	no	Homo11	7,5	472,8	30,8	71,8	401
Homo	no	Homo11	12,5	504,8	24	51	453,8
Homo	no	Homo11	17,5	515,4	25,4	55,4	460
Homo	no	Homo11	22,5	482,4	25	54,8	427,6
Homo	no	Homo11	27,5	506,8	28,8	63,2	443,6
Homo	no	Homo11	32,5	454,8	25,4	57	397,8
Homo	no	Homo11	37,5	560	19,2	41,8	518,2
Homo	no	Homo11	42,5	335	11	23,2	311,8
Homo	no	Homo11	47,5	302,8	11,6	24,4	278,4
Homo	no	Homo11	52,5	344,8	17,2	36,4	308,4
Homo	no	Homo11	57,5	343	20,4	44,2	298,8
Homo	no	Homo11	62,5	367,6	16,4	36	331,6
Homo	no	Homo11	67,5	402	17,4	37,4	364,6
Homo	no	Homo11	72,5	537,8	27	58,6	479,2
Homo	no	Homo11	77,5	438,8	19,8	45,4	393,4
Homo	no	Homo11	82,5	350,4	16,4	33,2	317,2
Homo	no	Homo11	87,5	382,2	18,8	41,6	340,6
Homo	no	Homo11	92,5	392,4	21,2	45,8	346,6
Homo	no	Homo11	97,5	452,2	23,2	50,8	401,4
Homo	no	Homo11	102,5	557,4	26,4	57	500,4
Homo	no	Homo11	107,5	379,8	16	34	345,8
Homo	no	Homo11	112,5	360,6	21,2	44,4	316,2
Homo	no	Homo11	117,5	384,2	22,8	51,2	333
Homo	no	Homo11	122,5	432,2	24,2	54,4	377,8
Homo	no	Homo11	127,5	350,2	18,4	39	311,2
Homo	no	Homo11	132,5	274,2	11,2	25,8	248,4
Homo	no	Homo11	135,19	330,9	10,67	26,69	304,21
Homo	no	Homo12	2,5	399,8	14,8	34	365,8
Homo	no	Homo12	7,5	404,8	20,6	43	361,8
Homo	no	Homo12	12,5	321,8	13	27,6	294,2
Homo	no	Homo12	17,5	380,4	22,4	48,8	331,6
Homo	no	Homo12	22,5	347,8	20,6	43,4	304,4
Homo	no	Homo12	27,5	320	20	43,2	276,8
Homo	no	Homo12	32,5	432,8	23,8	51,2	381,6
Homo	no	Homo12	37,5	331,6	19	42,4	289,2
Homo	no	Homo12	42,5	355,6	19,6	40,6	315
Homo	no	Homo12	47,5	461	19	40,4	420,6
Homo	no	Homo12	57,5	367	20	45,4	321,6
Homo	no	Homo12	62,5	534	25,8	56	478
Homo	no	Homo12	67,5	576,4	27,8	60	516,4
Homo	no	Homo12	72,5	476,8	20,6	43,6	433,2
Homo	no	Homo12	77,5	411	18,2	39,6	371,4
Homo	no	Homo12	82,5	352,4	24,2	54,2	298,2
Homo	no	Homo12	87,5	349,4	19,8	43,8	305,6
Homo	no	Homo12	92,5	311,8	14,8	32	279,8
Homo	no	Homo12	97,5	307,4	13	27	280,4
Homo	no	Homo12	102,5	338,6	18,4	39,2	299,4
Homo	no	Homo12	107,5	368,4	14,2	30,8	337,6
Homo	no	Homo12	112,5	382,8	22,2	47,8	335
Homo	no	Homo12	117,5	465,4	23,2	50,4	415
Homo	no	Homo12	122,5	414,2	21,2	46,6	367,6
Homo	no	Homo12	127,5	359,4	16,4	36,2	323,2
Homo	no	Homo13	2,5	450,8	19,8	43,4	407,4
Homo	no	Homo13	7,5	479,6	27,6	60,8	418,8
Homo	no	Homo13	12,5	421,8	23	49,2	372,6
Homo	no	Homo13	17,5	350	19	42,8	307,2
Homo	no	Homo13	22,5	355,2	21,6	46,8	308,4
Homo	no	Homo13	27,5	366	20,2	44,4	321,6
Homo	no	Homo13	32,5	391	19,8	44,6	346,4
Homo	no	Homo13	37,5	234,8	12,2	26,2	208,6
Homo	no	Homo13	42,5	352,4	19,6	41	311,4
Homo	no	Homo13	47,5	565,2	30,2	64,6	500,6
Homo	no	Homo13	52,5	501,4	22	49,2	452,2
Homo	no	Homo13	57,5	396	18,4	40	356
Homo	no	Homo13	62,5	392,4	20,2	43,2	349,2
Homo	no	Homo13	67,5	386,4	19,4	40,8	345,6
Homo	no	Homo13	72,5	326,4	21,8	46,8	279,6
Homo	no	Homo13	77,5	358,6	21,8	47,6	311
Homo	no	Homo13	82,5	335,4	21	44,4	291
Homo	no	Homo13	87,5	325,4	15	31,8	293,6
Homo	no	Homo13	92,5	485,4	20,8	45	440,4
Homo	no	Homo13	97,5	414,8	22	48,8	366
Homo	no	Homo13	102,5	419,2	21,6	47,6	371,6
Homo	no	Homo13	107,5	516,8	25,4	53,2	463,6
Homo	no	Homo13	112,5	587,8	32	75	512,8
Homo	no	Homo13	117,5	650,8	37	80,4	570,4
Homo	no	Homo13	122,5	652,4	26,2	57,6	594,8
Homo	no	Homo13	127,5	415,8	22	47,8	368
Homo	no	Homo13	131,14	418,75	12,8	30,02	388,73
Homo	no	Homo14	22,5	432,4	18,8	40,2	392,2
Homo	no	Homo14	27,5	433,8	22,8	49,6	384,2
Homo	no	Homo14	32,5	354,2	17,8	37,4	316,8
Homo	no	Homo14	37,5	342,2	17	38,2	304
Homo	no	Homo14	42,5	435,6	20,8	45,4	390,2
Homo	no	Homo14	47,5	383,6	19,6	42,4	341,2
Homo	no	Homo14	52,5	329	19,8	42,4	286,6
Homo	no	Homo14	57,5	327,4	16,2	35,6	291,8
Homo	no	Homo14	62,5	303	16,2	35	268
Homo	no	Homo14	67,5	315,4	15,8	34,4	281
Homo	no	Homo14	72,5	368,4	17,6	36,4	332
Homo	no	Homo14	77,5	349,2	14,8	32,4	316,8
Homo	no	Homo14	82,5	334,6	18,8	39,6	295
Homo	no	Homo14	87,5	358,4	22	47	311,4
Homo	no	Homo14	92,5	366,4	20	42,8	323,6
Homo	no	Homo14	97,5	428,4	20,2	43,4	385
Homo	no	Homo14	102,5	329,8	18,4	39,2	290,6
Homo	no	Homo14	107,5	341	16	35	306
Homo	no	Homo15	22,5	429,8	22,4	48,8	381
Homo	no	Homo15	27,5	321	19,2	41	280
Homo	no	Homo15	32,5	477,8	24,4	53,2	424,6
Homo	no	Homo15	37,5	337	17,4	37,2	299,8
Homo	no	Homo15	42,5	328,6	20,6	46,4	282,2
Homo	no	Homo15	47,5	355,4	16,2	34,6	320,8
Homo	no	Homo15	52,5	408,6	20	41,8	366,8
Homo	no	Homo15	57,5	355,6	21,4	45,6	310
Homo	no	Homo15	62,5	468	21,6	46,6	421,4
Homo	no	Homo15	67,5	379	15,8	32,6	346,4
Homo	no	Homo15	72,5	537	24,4	53	484
Homo	no	Homo15	77,5	450,6	25,8	54,8	395,8
Homo	no	Homo15	82,5	357,2	21,4	47,4	309,8
Homo	no	Homo15	87,5	404,2	19,4	43,6	360,6
Homo	no	Homo15	92,5	454,8	26,4	57,8	397
Homo	no	Homo15	97,5	430,8	24,6	55	375,8
Homo	no	Homo15	102,5	494,4	23,8	52,4	442
Homo	no	Homo16	22,5	386	16,6	35,4	350,6
Homo	no	Homo16	27,5	394	19,6	42	352
Homo	no	Homo16	32,5	392,6	19,6	41,6	351
Homo	no	Homo16	37,5	455,4	19,8	41,4	414
Homo	no	Homo16	42,5	494,8	21,2	45,8	449
Homo	no	Homo16	47,5	393	21,6	46,4	346,6
Homo	no	Homo16	52,5	380,8	16,6	37,6	343,2
Homo	no	Homo16	57,5	434,4	21,6	47,8	386,6
Homo	no	Homo16	62,5	531,8	23,6	50,8	481
Homo	no	Homo16	67,5	412,6	20,2	44,8	367,8
Homo	no	Homo16	72,5	486,8	22,2	48,8	438
Homo	no	Homo16	77,5	414,4	22,4	47	367,4
Homo	no	Homo16	82,5	441,2	20,4	43,6	397,6
Homo	no	Homo16	87,5	471,2	24,4	53,4	417,8
Homo	no	Homo16	92,5	409,4	21	48	361,4
Homo	no	Homo16	97,5	353,6	18,4	39,8	313,8
Homo	no	Homo17	2,5	567	16,6	36	531
Homo	no	Homo17	7,5	560,2	31,4	68,2	492
Homo	no	Homo17	12,5	573,2	28,2	63,2	510
Homo	no	Homo17	17,5	659,6	35,4	78,2	581,4
Homo	no	Homo17	22,5	663,4	37,2	82,8	580,6
Homo	no	Homo17	27,5	657,2	35,8	75	582,2
Homo	no	Homo17	32,5	519,4	28,6	62	457,4
Homo	no	Homo17	47,5	444,4	25,8	57,6	386,8
Homo	no	Homo17	52,5	411,6	25,4	55,2	356,4
Homo	no	Homo17	57,5	496,8	28,8	63,6	433,2
Homo	no	Homo17	62,5	400,6	24,6	53,6	347
Homo	no	Homo17	67,5	654,2	23,8	49,6	604,6
Homo	no	Homo17	72,5	533,4	23,2	48,4	485
Homo	no	Homo17	77,5	438,2	21,6	45,4	392,8
Homo	no	Homo17	82,5	463,6	24,4	54	409,6
Homo	no	Homo17	86,91	460,24	20,49	44,14	416,1
Homo	no	Homo18	2,5	620	27,4	58,2	561,8
Homo	no	Homo18	7,5	611,8	32,4	69	542,8
Homo	no	Homo18	12,5	471,4	27,6	59,2	412,2
Homo	no	Homo18	17,5	562,2	26,2	55,6	506,6
Homo	no	Homo18	22,5	482,4	18,4	40	442,4
Homo	no	Homo18	27,5	520,4	22,2	48,6	471,8
Homo	no	Homo18	32,5	583	27,6	58,6	524,4
Homo	no	Homo18	37,5	640,4	30	65	575,4
Homo	no	Homo18	42,5	665,2	33,8	71,4	593,8
Homo	no	Homo18	47,5	410,4	20,8	43,2	367,2
Homo	no	Homo18	52,5	493,2	26,2	54,2	439
Homo	no	Homo18	57,5	583	25	56	527
Homo	no	Homo18	62,5	582,8	30,4	65,6	517,2
Homo	no	Homo18	67,5	493,4	31,2	69,2	424,2
Homo	no	Homo18	72,5	610,2	27,4	58,6	551,6
Homo	no	Homo18	76,82	440,73	19,72	41,7	399,03
Homo	no	Homo19	2,5	422,8	21,2	46,6	376,2
Homo	no	Homo19	7,5	372,2	19,6	42,2	330
Homo	no	Homo19	12,5	381,4	18,4	39,2	342,2
Homo	no	Homo19	17,5	381	17	39,8	341,2
Homo	no	Homo19	22,5	373	17,8	38,2	334,8
Homo	no	Homo19	27,5	350	16	35,6	314,4
Homo	no	Homo19	32,5	333,6	19,6	41,6	292
Homo	no	Homo19	37,5	348,6	18,2	39,4	309,2
Homo	no	Homo19	42,5	372,6	18,8	40	332,6
Homo	no	Homo19	47,5	369	18,6	40,6	328,4
Homo	no	Homo19	52,5	404	21,6	48,6	355,4
Homo	no	Homo19	57,5	390,2	22,6	48,4	341,8
Homo	no	Homo19	62,5	381,4	23,6	51,4	330
Homo	no	Homo19	67,5	342,2	17,2	36,4	305,8
Homo	no	Homo19	72,5	337	16,6	35,8	301,2
Homo	no	Homo19	75,56	260,86	6,05	14,12	246,74
Homo	no	Homo20	2,5	775,4	38,2	82,2	693,2
Homo	no	Homo20	7,5	884	48,8	109,2	774,8
Homo	no	Homo20	12,5	895,2	48,8	108,8	786,4
Homo	no	Homo20	17,5	804,8	41	88,6	716,2
Homo	no	Homo20	22,5	424,6	16,8	34,6	390
Homo	no	Homo20	37,5	564,4	31,2	69,4	495
Homo	no	Homo20	42,5	701,2	29,4	64,2	637
Homo	no	Homo20	47,5	593,4	31	67,2	526,2
Homo	no	Homo20	52,5	868	38,6	84,6	783,4
Homo	no	Homo20	57,5	662	34	73,8	588,2
Homo	no	Homo20	61,9	588,25	26,96	57,36	530,89
Homo	no	Homo21	2,5	507,4	24,8	54,8	452,6
Homo	no	Homo21	7,5	393,4	20,2	44,2	349,2
Homo	no	Homo21	12,5	355,2	17	36,2	319
Homo	no	Homo21	17,5	374,6	19,8	43,2	331,4
Homo	no	Homo21	22,5	321,4	17,8	38,4	283
Homo	no	Homo21	27,5	242	8,6	18,6	223,4
Homo	no	Homo21	32,5	684	33	71,8	612,2
Homo	no	Homo21	37,5	438,4	23,2	49,8	388,6
Homo	no	Homo21	42,5	453,8	22,8	50,6	403,2
Homo	no	Homo21	47,5	597,2	29,2	64,8	532,4
Homo	no	Homo21	52,5	500	25,4	57	443
Homo	no	Homo21	57,5	354,2	15	34,6	319,6
Homo	no	Homo21	61,22	353,99	13,81	31,81	322,18
Homo	no	Homo22	17,5	345,2	19,2	41,4	303,8
Homo	no	Homo22	22,5	386,8	20,4	44,2	342,6
Homo	no	Homo22	27,5	376,4	18	40	336,4
Homo	no	Homo22	32,5	483	24,4	53,8	429,2
Homo	no	Homo22	37,5	452	30,2	66	386
Homo	no	Homo22	42,5	440,2	23,6	50,4	389,8
Homo	no	Homo22	45,97	331,74	11,31	25,72	306,02
Homo	no	Homo23	17,5	510,6	17,8	39,2	471,4
Homo	no	Homo23	22,5	503,2	20,6	41,8	461,4
Homo	no	Homo23	27,5	565	30,2	65	500
Homo	no	Homo23	32,5	547,4	32	69,4	478
Homo	no	Homo23	37,5	634,2	25,6	53,4	580,8
Homo	no	Homo23	42,5	567,6	23,6	49,2	518,4
Homo	no	Homo23	47,3	400,11	19,77	45,68	354,43
Homo	yes	Homo24	7,5	305,8	15,8	35,2	270,6
Homo	yes	Homo24	12,5	511,2	21,6	49,8	461,4
Homo	yes	Homo24	17,5	440,4	26,6	58,2	382,2
Homo	yes	Homo24	22,5	306,2	15	33	273,2
Homo	yes	Homo24	27,5	202,2	15,4	33,8	168,4
Pan	no	Pan1	2,5	389	26,4	56,2	332,8
Pan	no	Pan1	7,5	395,2	21,6	48	347,2
Pan	no	Pan1	12,5	280,4	12,8	26,8	253,6
Pan	no	Pan1	17,5	394	17	35,8	358,2
Pan	no	Pan1	22,5	348,2	14,6	32,2	316
Pan	no	Pan1	27,5	295,4	15,6	32,6	262,8
Pan	no	Pan1	32,5	299,6	15	30,4	269,2
Pan	no	Pan1	37,5	262,6	15,4	32,4	230,2
Pan	no	Pan1	42,5	402,4	18,8	40,4	362
Pan	no	Pan1	47,5	425,6	24	50,8	374,8
Pan	no	Pan1	52,5	289,2	14,2	30,8	258,4
Pan	no	Pan1	67,5	299,6	19,6	41,2	258,4
Pan	no	Pan1	72,5	330	14,6	31,2	298,8
Pan	no	Pan1	77,5	240,2	9,6	20,4	219,8
Pan	no	Pan1	82,5	238,8	9,2	18,8	220
Pan	no	Pan1	87,5	280,6	15,8	34	246,6
Pan	no	Pan1	92,5	270	13,4	27,8	242,2
Pan	no	Pan1	97,5	299,6	12	24,6	275
Pan	no	Pan1	102,5	319,2	16	32,8	286,4
Pan	no	Pan1	107,5	290	15,6	34,6	255,4
Pan	no	Pan1	112,5	302	16,8	36	266
Pan	no	Pan1	117,5	370	21	45,2	324,8
Pan	no	Pan1	122,5	305,6	16	33,4	272,2
Pan	no	Pan1	127,5	284,4	18,2	39,2	245,2
Pan	no	Pan1	132,5	353,6	22,4	46,2	307,4
Pan	no	Pan1	137,5	339,2	17,6	38	301,2
Pan	no	Pan1	142,5	270,4	14,6	31	239,4
Pan	no	Pan1	147,5	267	13,2	28,6	238,4
Pan	no	Pan1	152,5	290,6	15,4	33	257,6
Pan	no	Pan2	2,5	267	10	21	246
Pan	no	Pan2	7,5	508,6	26	55,2	453,4
Pan	no	Pan2	12,5	523,4	23,4	50	473,4
Pan	no	Pan2	17,5	529,8	22,8	51,6	478,2
Pan	no	Pan2	22,5	544,4	19,2	42	502,4
Pan	no	Pan2	27,5	617,6	26,6	56,8	560,8
Pan	no	Pan2	32,5	469,6	20,4	44,4	425,2
Pan	no	Pan2	37,5	525,6	24,2	51,6	474
Pan	no	Pan2	42,5	471,8	22,4	48,4	423,4
Pan	no	Pan2	47,5	462,6	17,8	37,4	425,2
Pan	no	Pan2	52,5	479	23,2	48,8	430,2
Pan	no	Pan2	57,5	356,2	18,2	39	317,2
Pan	no	Pan2	62,5	410	21,8	45	365
Pan	no	Pan2	67,5	383,6	18	38,8	344,8
Pan	no	Pan2	72,5	308,4	14,6	29,8	278,6
Pan	no	Pan2	77,5	327,8	15,4	33,4	294,4
Pan	no	Pan2	82,5	321,8	16,2	34,6	287,2
Pan	no	Pan2	87,5	320,8	13,2	29	291,8
Pan	no	Pan2	92,5	415,2	18,4	38	377,2
Pan	no	Pan2	97,5	327	13,4	30,2	296,8
Pan	no	Pan2	102,5	341,4	18,4	39,2	302,2
Pan	no	Pan2	107,5	307	18,4	38	269
Pan	no	Pan2	112,5	301,2	14,6	31	270,2
Pan	no	Pan2	122,5	381	19,4	39,8	341,2
Pan	no	Pan2	127,5	425,2	18	38,2	387
Pan	no	Pan2	132,5	536,2	23	48	488,2
Pan	no	Pan2	137,5	374,8	17	36,2	338,6
Pan	no	Pan2	142,5	397,6	22,4	45,8	351,8
Pan	no	Pan2	147,5	365,8	15	34,4	331,4
Pan	no	Pan2	152,5	386	17,4	38,4	347,6
Pan	no	Pan2	157,5	369	17,8	38,2	330,8
Pan	no	Pan2	162,5	388,6	19,8	43,2	345,4
Pan	no	Pan2	167,5	348,4	20,6	44	304,4
Pan	no	Pan2	172,5	347,6	17,2	35	312,6
Pan	no	Pan2	177,5	357,6	20,2	42,8	314,8
Pan	no	Pan2	182,5	515,2	22,8	49,2	466
Pan	no	Pan2	187,5	358	17,8	38,6	319,4
Pan	no	Pan2	192,5	393,4	18	37,8	355,6
Pan	no	Pan2	197,5	342,8	17,8	38	304,8
Pan	no	Pan2	202,5	389	20,4	42,6	346,4
Pan	no	Pan2	207,5	419,4	16	33	386,4
Pan	no	Pan2	212,5	387	20,2	44,4	342,6
Pan	no	Pan2	217,5	475,8	23,2	49,2	426,6
Pan	no	Pan2	222,5	452	23,4	51,4	400,6
Pan	no	Pan2	227,4	416,47	16,95	34,74	381,73
Pan	no	Pan3	7,5	362,4	21	44,4	318
Pan	no	Pan3	12,5	373,4	15,8	32,8	340,6
Pan	no	Pan3	17,5	319	16,8	35,8	283,2
Pan	no	Pan3	22,5	357,4	15,6	33,2	324,2
Pan	no	Pan3	27,5	502,2	22,4	48,4	453,8
Pan	no	Pan3	32,5	419	19,6	41	378
Pan	no	Pan3	37,5	394,2	19,4	41	353,2
Pan	no	Pan3	42,5	420	20,4	43,6	376,4
Pan	no	Pan3	47,5	445	16,6	36	409
Pan	no	Pan3	52,5	302,8	16,6	35	267,8
Pan	no	Pan3	57,5	364,8	15,8	32,4	332,4
Pan	no	Pan3	62,5	467,8	22,8	48,8	419
Pan	no	Pan3	67,5	394	17,8	38,8	355,2
Pan	no	Pan3	72,5	406,6	20,6	43,6	363
Pan	no	Pan3	77,5	354,8	17,8	38,4	316,4
Pan	no	Pan3	82,5	322,8	18,2	38	284,8
Pan	no	Pan3	87,5	429,8	21,2	45,8	384
Pan	no	Pan3	92,5	47,2	1,6	3,2	44
Pan	no	Pan3	97,5	302,6	12,2	26	276,6
Pan	no	Pan3	102,5	388,6	19,2	42,6	346
Pan	no	Pan3	107,5	372,8	16,8	35,2	337,6
Pan	no	Pan3	112,22	386,88	15,74	33,72	353,16
Pan	no	Pan3	117,5	345,6	18,8	41,2	304,4
Pan	no	Pan3	122,5	376,4	20,4	44,4	332
Pan	no	Pan3	127,5	400	21,4	46	354
Pan	no	Pan3	137,5	289,6	12,6	27,4	262,2
Pan	no	Pan3	142,5	339,6	15,6	32,4	307,2
Pan	no	Pan3	147,5	346,2	16,8	35,6	310,6
Pan	no	Pan3	152,5	320,2	15,6	35,4	284,8
Pan	no	Pan3	157,5	342,4	15,6	35,4	307
Pan	no	Pan3	162,5	345,8	17,4	36,4	309,4
Pan	no	Pan3	167,5	317,8	15,8	32,6	285,2
Pan	no	Pan3	172,5	334,2	16,4	35,2	299
Pan	no	Pan3	177,5	443	19,2	40,4	402,6
Pan	no	Pan3	182,5	334,6	15,2	33,8	300,8
Pan	no	Pan3	187,5	267,2	10,6	21,6	245,6
Pan	no	Pan3	192,5	297	15,4	31,8	265,2
Pan	no	Pan3	197,5	319	14,8	31,6	287,4
Pan	no	Pan3	202,5	373,8	18,2	38,6	335,2
Pan	no	Pan3	207,5	507,6	21,6	46,4	461,2
Pan	no	Pan3	212,5	385,8	15	31,4	354,4
Pan	no	Pan3	217,5	330,8	20	43	287,8
Pan	no	Pan3	222,5	436,4	23,8	49,4	387
Pan	no	Pan3	227,5	417,8	21,8	46,4	371,4
Pan	no	Pan3	232,5	415	24,8	54,2	360,8
Pan	no	Pan3	237,5	451,6	22,4	46,2	405,4
Pan	no	Pan3	242,5	377,6	19	41	336,6
Pan	no	Pan3	246,8	266,32	12,14	25,85	240,47
Pan	no	Pan4	2,5	316,2	17,8	38,8	277,4
Pan	no	Pan4	7,5	367,8	19,4	41,6	326,2
Pan	no	Pan4	12,5	414,2	17,4	36	378,2
Pan	no	Pan4	17,5	330,8	15,4	33,2	297,6
Pan	no	Pan4	22,5	342,8	17	37	305,8
Pan	no	Pan4	27,5	322	13,6	29	293
Pan	no	Pan4	32,5	423,2	21,4	46,6	376,6
Pan	no	Pan4	37,5	326,2	17	37,6	288,6
Pan	no	Pan4	42,5	372	22,4	47,4	324,6
Pan	no	Pan4	47,5	497,6	19	41,2	456,4
Pan	no	Pan4	52,5	531,8	20,2	42,8	489
Pan	no	Pan4	57,5	447,4	24	50,8	396,6
Pan	no	Pan4	62,5	346	16,2	33,6	312,4
Pan	no	Pan4	67,5	338,6	14	30	308,6
Pan	no	Pan4	72,5	387,4	17,2	36	351,4
Pan	no	Pan4	77,5	328,6	17,2	37	291,6
Pan	no	Pan4	82,5	327,2	16,4	36,4	290,8
Pan	no	Pan4	87,5	328,6	15,2	32,2	296,4
Pan	no	Pan4	102,5	304	13	27,2	276,8
Pan	no	Pan4	107,5	349,8	18,2	38	311,8
Pan	no	Pan4	112,5	327,6	16,4	34,2	293,4
Pan	no	Pan4	117,5	334,2	16,4	34,4	299,8
Pan	no	Pan4	122,5	344	16,2	34	310
Pan	no	Pan4	127,5	404,2	21,8	47	357,2
Pan	no	Pan4	132,5	374,8	16,8	36,2	338,6
Pan	no	Pan4	137,5	308	14,8	31,8	276,2
Pan	no	Pan4	142,5	401,6	17,2	36,8	364,8
Pan	no	Pan4	147,5	370,8	18,6	40,2	330,6
Pan	no	Pan4	152,5	349,8	18,2	39	310,8
Pan	no	Pan4	157,5	384	21,2	46,2	337,8
Pan	no	Pan4	162,5	320,4	15,4	32,4	288
Pan	no	Pan4	167,5	335,8	14,6	31,2	304,6
Pan	no	Pan4	172,5	327,2	20,4	44	283,2
Pan	no	Pan4	177,5	399,4	20	40,8	358,6
Pan	no	Pan4	182,5	405	21	45,2	359,8
Pan	no	Pan4	187,5	470,2	22,8	49	421,2
Pan	no	Pan4	192,5	472	28,4	61,6	410,4
Pan	no	Pan4	197,5	360,8	19,2	41,2	319,6
Pan	no	Pan4	201,98	487,05	20,79	43,88	443,17
Pan	no	Pan5	2,5	377,8	14,8	30,4	347,4
Pan	no	Pan5	7,5	318,6	16,2	34	284,6
Pan	no	Pan5	12,5	335,4	20,8	45	290,4
Pan	no	Pan5	17,5	358,4	19,8	42,6	315,8
Pan	no	Pan5	22,5	380	23	48	332
Pan	no	Pan5	27,5	411,6	24,6	51,6	360
Pan	no	Pan5	32,5	365,4	21,2	44,8	320,6
Pan	no	Pan5	37,5	394,6	16	33,6	361
Pan	no	Pan5	42,5	454	23,4	47,8	406,2
Pan	no	Pan5	47,5	370	19,2	41	329
Pan	no	Pan5	52,5	369,6	16,8	35,4	334,2
Pan	no	Pan5	57,5	324,4	18,4	38,2	286,2
Pan	no	Pan5	62,5	322,2	17,4	38,2	284
Pan	no	Pan5	67,5	310,8	16,2	35,2	275,6
Pan	no	Pan5	72,5	384	18,2	39,6	344,4
Pan	no	Pan5	77,5	295,4	14,6	34,2	261,2
Pan	no	Pan5	87,5	325,2	18	37,6	287,6
Pan	no	Pan5	92,5	346,4	16,4	37,6	308,8
Pan	no	Pan5	97,5	325,8	16,6	35,4	290,4
Pan	no	Pan5	102,5	324,6	13,8	29,4	295,2
Pan	no	Pan5	107,5	299	13,8	30	269
Pan	no	Pan5	112,5	353,2	16,6	37	316,2
Pan	no	Pan5	117,5	337,6	17,4	36,8	300,8
Pan	no	Pan5	122,5	303,4	13,8	29	274,4
Pan	no	Pan5	127,5	306,6	16,2	33,2	273,4
Pan	no	Pan5	132,5	335,6	13	27,8	307,8
Pan	no	Pan5	137,5	291,6	14,6	30,4	261,2
Pan	no	Pan5	142,5	373,2	17,2	36,6	336,6
Pan	no	Pan5	147,5	307,4	14,6	30,6	276,8
Pan	no	Pan5	152,5	324,8	18,4	38,6	286,2
Pan	no	Pan5	157,5	394,6	21	43,4	351,2
Pan	no	Pan5	162,5	335,2	14,8	30,8	304,4
Pan	no	Pan5	167,5	373	19,2	39,8	333,2
Pan	no	Pan5	172,5	340,8	15,4	32,4	308,4
Pan	no	Pan5	177,5	320,8	16,2	33,8	287
Pan	no	Pan5	182,5	341,6	14,4	31,4	310,2
Pan	no	Pan5	187,5	411,4	18,4	37,8	373,6
Pan	no	Pan5	192,42	346,68	15,94	33,96	312,72
Pan	no	Pan6	2,5	274,2	17,8	38,4	235,8
Pan	no	Pan6	7,5	296,6	14,8	30,8	265,8
Pan	no	Pan6	12,5	320	17,2	36,2	283,8
Pan	no	Pan6	17,5	382	18,2	41	341
Pan	no	Pan6	22,5	317,2	15	31,2	286
Pan	no	Pan6	27,5	318,6	18,4	38,6	280
Pan	no	Pan6	32,5	345,8	18,2	37	308,8
Pan	no	Pan6	37,5	449,2	22,8	48,4	400,8
Pan	no	Pan6	42,5	340,2	13,6	28,8	311,4
Pan	no	Pan6	47,5	347,4	17,2	36	311,4
Pan	no	Pan6	52,5	339,8	19	41	298,8
Pan	no	Pan6	57,5	365,2	18,8	40,4	324,8
Pan	no	Pan6	62,5	341,8	13,8	29,8	312
Pan	no	Pan6	72,5	323,2	13,6	30,2	293
Pan	no	Pan6	77,5	353,4	14,8	33,6	319,8
Pan	no	Pan6	82,5	385,8	17,6	36,8	349
Pan	no	Pan6	87,5	347,4	18,2	40,4	307
Pan	no	Pan6	92,5	369,8	19,6	41,2	328,6
Pan	no	Pan6	97,5	336	15,8	33,2	302,8
Pan	no	Pan6	102,5	309	16	33	276
Pan	no	Pan6	107,5	321,6	17,6	36,8	284,8
Pan	no	Pan6	112,5	288,4	12,8	26,6	261,8
Pan	no	Pan6	117,5	286	13	26,6	259,4
Pan	no	Pan6	122,5	325	17,6	36,2	288,8
Pan	no	Pan6	127,5	350,6	12,8	28	322,6
Pan	no	Pan6	132,5	339,2	14	30,4	308,8
Pan	no	Pan6	137,5	378,6	14,4	29,6	349
Pan	no	Pan6	142,5	508,4	22,8	49,6	458,8
Pan	no	Pan6	147,5	351	17,8	37	314
Pan	no	Pan6	152,5	361,6	16,8	35	326,6
Pan	no	Pan6	157,5	395,8	15,6	33,4	362,4
Pan	no	Pan6	162,5	370,8	19,2	40,2	330,6
Pan	no	Pan6	167,5	392,2	20,8	43,8	348,4
Pan	no	Pan6	172,5	416,2	24,6	53	363,2
Pan	no	Pan6	177,5	490,8	23	50	440,8
Pan	no	Pan6	181,96	405,62	15,77	32,36	373,26
Pan	no	Pan7	2,5	341,8	17	36,4	305,4
Pan	no	Pan7	7,5	385,2	22	47,6	337,6
Pan	no	Pan7	12,5	434,4	22,4	49,6	384,8
Pan	no	Pan7	17,5	494,6	24,4	51,8	442,8
Pan	no	Pan7	22,5	431	19,6	43,8	387,2
Pan	no	Pan7	27,5	465,2	22,4	47,6	417,6
Pan	no	Pan7	32,5	450,6	23	48,6	402
Pan	no	Pan7	37,5	531,6	24,2	52,4	479,2
Pan	no	Pan7	42,5	447,6	19,2	40,6	407
Pan	no	Pan7	47,5	359,6	16,2	34,6	325
Pan	no	Pan7	52,5	366,2	17,6	36,6	329,6
Pan	no	Pan7	57,5	274,2	12,8	27,2	247
Pan	no	Pan7	67,5	317,8	17	37,6	280,2
Pan	no	Pan7	72,5	380,4	16,2	34,4	346
Pan	no	Pan7	77,5	293,2	14,6	31,4	261,8
Pan	no	Pan7	82,5	304,6	16,2	35,6	269
Pan	no	Pan7	87,5	329,6	14	30	299,6
Pan	no	Pan7	92,5	344,2	17,2	36,2	308
Pan	no	Pan7	97,5	303,2	14	28,6	274,6
Pan	no	Pan7	102,5	323,4	20,4	43,8	279,6
Pan	no	Pan7	107,5	432,4	23,4	50,2	382,2
Pan	no	Pan7	112,5	414,8	17,2	35,4	379,4
Pan	no	Pan7	117,5	319,4	16	34,4	285
Pan	no	Pan7	122,5	337,2	17,6	36	301,2
Pan	no	Pan7	127,5	302,6	14,6	32,6	270
Pan	no	Pan7	132,5	335,6	17	36,6	299
Pan	no	Pan7	137,5	426,6	24,2	51,4	375,2
Pan	no	Pan7	142,5	371,6	17,8	38	333,6
Pan	no	Pan7	147,5	323,8	18,8	38,4	285,4
Pan	no	Pan7	152,5	462,2	19,4	41,4	420,8
Pan	no	Pan7	157,5	413,4	18,2	38,6	374,8
Pan	no	Pan7	162,5	394,2	18	38,2	356
Pan	no	Pan7	167,5	336,6	17,2	37	299,6
Pan	no	Pan8	2,5	431,2	20	42,4	388,8
Pan	no	Pan8	7,5	456,2	20,6	42,8	413,4
Pan	no	Pan8	12,5	309	12,2	25,2	283,8
Pan	no	Pan8	17,5	304,6	13,4	28	276,6
Pan	no	Pan8	22,5	394,8	15	32,4	362,4
Pan	no	Pan8	27,5	375	17	36,2	338,8
Pan	no	Pan8	32,5	348	19,4	40,2	307,8
Pan	no	Pan8	37,5	341,2	17	37,4	303,8
Pan	no	Pan8	42,5	396,4	19,6	41,8	354,6
Pan	no	Pan8	47,5	370,4	17,4	37	333,4
Pan	no	Pan8	52,5	327,6	19	41,4	286,2
Pan	no	Pan8	57,5	304,6	12,2	25,6	279
Pan	no	Pan8	67,5	658	36,4	78,2	579,8
Pan	no	Pan8	72,5	680,6	31,8	72	608,6
Pan	no	Pan8	77,5	444,8	18,6	38,8	406
Pan	no	Pan8	82,5	339	19	39,2	299,8
Pan	no	Pan8	87,5	297	14,4	30,6	266,4
Pan	no	Pan8	92,5	329,2	16,8	36,4	292,8
Pan	no	Pan8	97,5	477	25	53,6	423,4
Pan	no	Pan8	102,5	564	28,4	62,8	501,2
Pan	no	Pan8	107,5	393,2	18,2	37,8	355,4
Pan	no	Pan8	112,5	318	15,8	33,8	284,2
Pan	no	Pan8	117,5	329,4	18,8	39,4	290
Pan	no	Pan8	122,5	333,8	18,6	39,8	294
Pan	no	Pan8	127,5	381,6	17,6	37,8	343,8
Pan	no	Pan8	132,5	440,8	21	44,2	396,6
Pan	no	Pan8	137,5	451,6	24,6	51,6	400
Pan	no	Pan8	142,5	406,8	16,6	34,8	372
Pan	no	Pan8	147,5	413,6	19,6	41,2	372,4
Pan	no	Pan8	152,5	396,8	17,4	36,8	360
Pan	no	Pan8	157,5	296,8	11,6	25,4	271,4
Pan	no	Pan9	2,5	290	13,2	28,8	261,2
Pan	no	Pan9	7,5	396	20,6	44,8	351,2
Pan	no	Pan9	12,5	341,6	14,6	31,6	310
Pan	no	Pan9	17,5	417,8	17	38,4	379,4
Pan	no	Pan9	22,5	420,8	20,6	45,4	375,4
Pan	no	Pan9	27,5	442,8	19,8	44,2	398,6
Pan	no	Pan9	32,5	454	25,4	56,4	397,6
Pan	no	Pan9	37,5	515	28,8	62,8	452,2
Pan	no	Pan9	47,5	352,2	16,2	34,6	317,6
Pan	no	Pan9	52,5	392,6	19	39,2	353,4
Pan	no	Pan9	57,5	344,6	16,2	36	308,6
Pan	no	Pan9	62,5	344,6	20,8	44,4	300,2
Pan	no	Pan9	67,5	387,8	20	42,6	345,2
Pan	no	Pan9	72,5	357,2	19,6	41,4	315,8
Pan	no	Pan9	77,5	358,6	17,4	36	322,6
Pan	no	Pan9	82,5	336,8	17,8	38,6	298,2
Pan	no	Pan9	87,5	310,6	17,2	36,4	274,2
Pan	no	Pan9	92,5	376,2	17,6	37	339,2
Pan	no	Pan9	97,5	436,4	20,4	43,6	392,8
Pan	no	Pan9	102,5	396,2	21,8	47	349,2
Pan	no	Pan9	107,5	325,8	15,2	33,6	292,2
Pan	no	Pan9	112,5	312,2	17,6	37,6	274,6
Pan	no	Pan9	117,5	375,4	17,8	37,8	337,6
Pan	no	Pan9	122,5	433,6	19,2	41	392,6
Pan	no	Pan9	127,5	408,8	22,6	48,6	360,2
Pan	no	Pan9	132,5	338,4	16,4	36,8	301,6
Pan	no	Pan9	137,5	314,4	13,2	28,6	285,8
Pan	no	Pan9	142,5	359,8	12,6	26,8	333
Pan	no	Pan10	2,5	348,8	13,8	29,8	319
Pan	no	Pan10	7,5	351,8	16,2	34	317,8
Pan	no	Pan10	12,5	335,2	16,2	35,2	300
Pan	no	Pan10	17,5	376	15,8	33,6	342,4
Pan	no	Pan10	22,5	297,6	16,8	36,4	261,2
Pan	no	Pan10	27,5	303,4	16	33	270,4
Pan	no	Pan10	32,5	380	17,4	36,8	343,2
Pan	no	Pan10	37,5	443,2	17,2	37,4	405,8
Pan	no	Pan10	72,5	418,6	21	45,2	373,4
Pan	no	Pan10	77,5	364,2	17,6	38	326,2
Pan	no	Pan10	82,5	432,4	24,8	53,4	379
Pan	no	Pan10	87,5	379,6	21,2	45,8	333,8
Pan	no	Pan10	92,5	397	18,2	37,8	359,2
Pan	no	Pan10	97,5	394,8	15,6	32,2	362,6
Pan	no	Pan10	102,5	324,4	14,2	29,2	295,2
Pan	no	Pan10	107,5	402,4	16,8	37,2	365,2
Pan	no	Pan10	112,5	473	24,6	53,2	419,8
Pan	no	Pan10	117,5	387,2	23,4	51,6	335,6
Pan	no	Pan10	122,5	487	23,6	51	436
Pan	no	Pan10	127,5	586,8	26	55	531,8
Pan	no	Pan10	132,5	442	19	40,8	401,2
Pan	no	Pan10	136,75	337,29	10,11	20,8	316,49
Pan	no	Pan11	2,5	347,8	18,8	43,8	304
Pan	no	Pan11	7,5	470,4	30,4	69,4	401
Pan	no	Pan11	12,5	477,8	20,2	43,8	434
Pan	no	Pan11	17,5	494,2	22,8	50,4	443,8
Pan	no	Pan11	22,5	473,4	22,8	48,8	424,6
Pan	no	Pan11	27,5	506,2	26	55,4	450,8
Pan	no	Pan11	32,5	450,6	23,6	51,4	399,2
Pan	no	Pan11	37,5	486,6	21	44,4	442,2
Pan	no	Pan11	42,5	190,6	7,6	16	174,6
Pan	no	Pan11	52,5	337,6	18	37,8	299,8
Pan	no	Pan11	57,5	322	14,2	30,2	291,8
Pan	no	Pan11	62,5	370,2	15,4	33,4	336,8
Pan	no	Pan11	67,5	494,4	23,8	49,6	444,8
Pan	no	Pan11	72,5	508	19,8	41,4	466,6
Pan	no	Pan11	77,5	301,4	13	28	273,4
Pan	no	Pan11	82,5	328,4	15	31,4	297
Pan	no	Pan11	87,5	353,6	19,4	40,6	313
Pan	no	Pan11	92,5	423	20,4	43,2	379,8
Pan	no	Pan11	97,5	422,4	20,4	42,8	379,6
Pan	no	Pan11	102,5	556,4	23,2	49,6	506,8
Pan	no	Pan11	107,5	355	18,2	39,2	315,8
Pan	no	Pan11	112,5	373,2	20,8	43,4	329,8
Pan	no	Pan11	117,5	395,6	23,2	50,2	345,4
Pan	no	Pan11	122,5	376,4	21,6	45,2	331,2
Pan	no	Pan11	127,5	330,8	17,6	37,2	293,6
Pan	no	Pan11	132,49	227,3	8,84	19,5	207,8
Pan	no	Pan12	2,5	330,2	10,4	22,6	307,6
Pan	no	Pan12	7,5	391,8	18,2	39,6	352,2
Pan	no	Pan12	12,5	316	13,2	28,4	287,6
Pan	no	Pan12	17,5	361	20,2	43	318
Pan	no	Pan12	22,5	350,8	20	41,8	309
Pan	no	Pan12	27,5	324	22	47	277
Pan	no	Pan12	32,5	419,4	19,6	42,4	377
Pan	no	Pan12	37,5	325	16,6	35,8	289,2
Pan	no	Pan12	42,5	353	20,8	44,2	308,8
Pan	no	Pan12	47,5	452,6	16,8	34,6	418
Pan	no	Pan12	62,5	544	23	47,8	496,2
Pan	no	Pan12	67,5	503,4	25,6	53,4	450
Pan	no	Pan12	72,5	456,6	18,6	40,6	416
Pan	no	Pan12	77,5	395,6	18,2	37,8	357,8
Pan	no	Pan12	82,5	360,4	17	37	323,4
Pan	no	Pan12	87,5	326,2	17	36,8	289,4
Pan	no	Pan12	92,5	326,4	16	33,4	293
Pan	no	Pan12	97,5	297	14,2	29,2	267,8
Pan	no	Pan12	102,5	327,2	17,2	36,6	290,6
Pan	no	Pan12	107,5	372,4	15,4	32,4	340
Pan	no	Pan12	112,5	380,6	16,8	35,4	345,2
Pan	no	Pan12	117,5	445,6	20,6	43,4	402,2
Pan	no	Pan12	122,5	401,2	21,2	47,6	353,6
Pan	no	Pan12	127,5	348	16,4	35	313
Pan	no	Pan12	132,1	291,3	14,73	31,14	260,16
Pan	no	Pan13	2,5	412,8	18,6	39,8	373
Pan	no	Pan13	7,5	458,8	21,6	46,4	412,4
Pan	no	Pan13	12,5	405,2	21,8	46,2	359
Pan	no	Pan13	17,5	350	19,4	40,8	309,2
Pan	no	Pan13	22,5	379,6	17,2	35,4	344,2
Pan	no	Pan13	27,5	338	17,6	36,6	301,4
Pan	no	Pan13	32,5	444	20,8	43,2	400,8
Pan	no	Pan13	37,5	568,4	24,4	53,6	514,8
Pan	no	Pan13	42,5	435,2	23	48,2	387
Pan	no	Pan13	47,5	337	17	35,6	301,4
Pan	no	Pan13	57,5	420,8	19	43	377,8
Pan	no	Pan13	62,5	371,4	17,8	37,8	333,6
Pan	no	Pan13	67,5	383,6	18,8	40,8	342,8
Pan	no	Pan13	72,5	328,8	18,6	39,6	289,2
Pan	no	Pan13	77,5	352,2	18,6	39	313,2
Pan	no	Pan13	82,5	333,2	19,8	41,4	291,8
Pan	no	Pan13	87,5	316,4	14,6	30,6	285,8
Pan	no	Pan13	92,5	398,6	17	35,8	362,8
Pan	no	Pan13	97,5	471,4	23,2	50	421,4
Pan	no	Pan13	102,5	395,6	17,2	37	358,6
Pan	no	Pan13	107,5	398,8	15,4	33,8	365
Pan	no	Pan13	112,5	612,6	31,2	68,6	544
Pan	no	Pan13	117,5	550,6	28	61,2	489,4
Pan	no	Pan13	122,5	645,8	28,4	60,2	585,6
Pan	no	Pan13	127,5	465	23,6	51,4	413,6
Pan	no	Pan13	132,5	368	17,2	38	330
Pan	no	Pan13	135,18	489,64	8,66	17,33	472,31
Pan	no	Pan14	22,5	416,4	18,4	38,4	378
Pan	no	Pan14	27,5	401,6	19,6	41,4	360,2
Pan	no	Pan14	32,5	368,6	19,4	42,2	326,4
Pan	no	Pan14	37,5	246,8	10,2	21,2	225,6
Pan	no	Pan14	47,5	291,4	14,6	31,2	260,2
Pan	no	Pan14	52,5	326,6	17,4	37,8	288,8
Pan	no	Pan14	57,5	322	17,2	36,2	285,8
Pan	no	Pan14	62,5	309,8	16,8	35,8	274
Pan	no	Pan14	67,5	305	15,2	31,6	273,4
Pan	no	Pan14	72,5	364	19,2	39	325
Pan	no	Pan14	77,5	332	16	34	298
Pan	no	Pan14	82,5	341,2	16	34,4	306,8
Pan	no	Pan14	87,5	351,2	17,8	37,2	314
Pan	no	Pan14	92,5	325,2	15	31,4	293,8
Pan	no	Pan14	97,5	409,2	20,4	45	364,2
Pan	no	Pan14	102,5	362,8	19,4	40,2	322,6
Pan	no	Pan14	107,5	338,8	18,2	38,2	300,6
Pan	no	Pan14	112,5	275,6	13,8	28,2	247,4
Pan	no	Pan15	22,5	388,4	15	31,6	356,8
Pan	no	Pan15	27,5	332,2	19,6	42,6	289,6
Pan	no	Pan15	32,5	480	21	44,6	435,4
Pan	no	Pan15	37,5	324,2	17,4	36,4	287,8
Pan	no	Pan15	42,5	326,4	16,8	37,2	289,2
Pan	no	Pan15	47,5	360,6	12,6	26,6	334
Pan	no	Pan15	52,5	408,6	19,2	40,8	367,8
Pan	no	Pan15	57,5	348,4	20	42	306,4
Pan	no	Pan15	62,5	459,6	18,6	40,2	419,4
Pan	no	Pan15	67,5	373,6	16	33,4	340,2
Pan	no	Pan15	72,5	524,2	19,6	44,2	480
Pan	no	Pan15	77,5	452,2	22	48,8	403,4
Pan	no	Pan15	82,5	339,2	18	39,6	299,6
Pan	no	Pan15	87,5	378,8	16,6	36	342,8
Pan	no	Pan15	92,5	440,2	22,6	49,4	390,8
Pan	no	Pan15	97,5	397,8	21,8	46,8	351
Pan	no	Pan15	102,5	464,4	17,8	39,6	424,8
Pan	no	Pan15	106,16	236,63	11,6	24,48	212,15
Pan	no	Pan16	22,5	352,2	15,2	32	320,2
Pan	no	Pan16	27,5	325	16,2	37,8	287,2
Pan	no	Pan16	32,5	376,2	16,6	34,6	341,6
Pan	no	Pan16	37,5	479,8	17	35,8	444
Pan	no	Pan16	42,5	436,6	17,6	37	399,6
Pan	no	Pan16	47,5	419,8	17,8	37,6	382,2
Pan	no	Pan16	52,5	353	15	32,4	320,6
Pan	no	Pan16	57,5	413,6	17,2	36,2	377,4
Pan	no	Pan16	62,5	544,6	24	51,4	493,2
Pan	no	Pan16	67,5	399	19,4	43	356
Pan	no	Pan16	72,5	466,6	20,2	43,2	423,4
Pan	no	Pan16	77,5	401,6	18,4	38,4	363,2
Pan	no	Pan16	82,5	418,4	18	37,6	380,8
Pan	no	Pan16	87,5	469,6	25,4	54,6	415
Pan	no	Pan16	92,5	391	20,2	44,2	346,8
Pan	no	Pan16	97,5	335,2	15,8	32,6	302,6
Pan	no	Pan17	2,5	490,2	10,8	22,8	467,4
Pan	no	Pan17	7,5	538,8	30,8	67	471,8
Pan	no	Pan17	12,5	530	24	51,2	478,8
Pan	no	Pan17	17,5	537,2	25,2	53,6	483,6
Pan	no	Pan17	22,5	579,8	34,6	73	506,8
Pan	no	Pan17	27,5	511,6	25	53,8	457,8
Pan	no	Pan17	32,5	375,2	16,8	35,8	339,4
Pan	no	Pan17	47,5	411	21,6	46,4	364,6
Pan	no	Pan17	52,5	410	21,4	47	363
Pan	no	Pan17	57,5	474,8	27,4	59,6	415,2
Pan	no	Pan17	62,5	403,2	22,6	47,4	355,8
Pan	no	Pan17	67,5	568,4	21,4	44,8	523,6
Pan	no	Pan17	72,5	533,2	21,6	44,6	488,6
Pan	no	Pan17	77,5	432,2	19,4	40,2	392
Pan	no	Pan17	82,5	422,8	20,2	43,2	379,6
Pan	no	Pan17	87,5	387,2	19,6	42,6	344,6
Pan	no	Pan17	90,34	385,3	14,18	29,94	355,36
Pan	no	Pan18	2,5	565	20	42,2	522,8
Pan	no	Pan18	7,5	605,6	27,8	58,6	547
Pan	no	Pan18	12,5	647,4	29,4	62,8	584,6
Pan	no	Pan18	17,5	629	28,2	59	570
Pan	no	Pan18	22,5	429,4	21	45,4	384
Pan	no	Pan18	27,5	581,6	25	51,4	530,2
Pan	no	Pan18	32,5	69	1,8	3,6	65,4
Pan	no	Pan18	37,5	387,8	13	27,6	360,2
Pan	no	Pan18	42,5	379,8	18,4	40,6	339,2
Pan	no	Pan18	47,5	543,4	24,6	53,4	490
Pan	no	Pan18	52,5	349	14,4	30,2	318,8
Pan	no	Pan18	57,5	543,6	23,2	48,6	495
Pan	no	Pan18	62,5	552	26,2	55,6	496,4
Pan	no	Pan18	67,5	510,2	24,4	51,4	458,8
Pan	no	Pan18	72,5	520,2	31,6	72,6	447,6
Pan	no	Pan18	77,5	520	22,6	47,8	472,2
Pan	no	Pan18	81,67	391,67	11,28	23,19	368,48
Pan	no	Pan19	2,5	289,8	11,4	23,8	266
Pan	no	Pan19	7,5	373,2	20,4	44,2	329
Pan	no	Pan19	12,5	377,2	20,2	42,4	334,8
Pan	no	Pan19	17,5	490,8	23,4	50,4	440,4
Pan	no	Pan19	22,5	354,6	17,8	38,2	316,4
Pan	no	Pan19	27,5	353,2	16,8	35,6	317,6
Pan	no	Pan19	32,5	322,6	18,2	39,6	283
Pan	no	Pan19	37,5	359,6	18,6	40,6	319
Pan	no	Pan19	42,5	359	16,6	34	325
Pan	no	Pan19	47,5	371,8	19	41,2	330,6
Pan	no	Pan19	52,5	373	20,2	42,4	330,6
Pan	no	Pan19	57,5	396,6	24,2	52,4	344,2
Pan	no	Pan19	62,5	360,6	20	43,2	317,4
Pan	no	Pan19	67,5	358	16,8	36,6	321,4
Pan	no	Pan19	72,5	325,8	14,8	31	294,8
Pan	no	Pan19	76,13	232,35	9,15	20,02	212,33
Pan	no	Pan20	2,5	622,8	23,6	50,4	572,4
Pan	no	Pan20	7,5	742,4	37,4	79,8	662,6
Pan	no	Pan20	12,5	828,2	39,2	83,8	744,4
Pan	no	Pan20	17,5	750,2	39	81,4	668,8
Pan	no	Pan20	22,5	425,6	14,4	30,4	395,2
Pan	no	Pan20	37,5	540,8	29,6	64,2	476,6
Pan	no	Pan20	42,5	630,4	27,8	58,2	572,2
Pan	no	Pan20	47,5	536,6	25	53	483,6
Pan	no	Pan20	52,5	779,6	38,6	81,6	698
Pan	no	Pan20	57,5	614,2	30,2	63,6	550,6
Pan	no	Pan20	62,23	525,19	25,64	55,9	469,29
Pan	no	Pan21	2,5	476,2	20,2	43,4	432,8
Pan	no	Pan21	7,5	386,4	21,4	45,6	340,8
Pan	no	Pan21	12,5	344,4	16	33,8	310,6
Pan	no	Pan21	17,5	368,6	18,8	41,2	327,4
Pan	no	Pan21	22,5	333,4	18	38,8	294,6
Pan	no	Pan21	27,5	614	15,8	34,2	579,8
Pan	no	Pan21	32,5	633	26,2	57,4	575,6
Pan	no	Pan21	37,5	367	17,8	39,8	327,2
Pan	no	Pan21	42,5	483,4	24,4	52,4	431
Pan	no	Pan21	47,5	553,8	27,4	60,2	493,6
Pan	no	Pan21	52,5	466	25,2	53,6	412,4
Pan	no	Pan21	57,5	312,4	13,4	29	283,4
Pan	no	Pan21	61,13	295,42	11,53	25,73	269,69
Pan	no	Pan22	17,5	340,4	18	38,2	302,2
Pan	no	Pan22	22,5	380,2	21,2	46,2	334
Pan	no	Pan22	27,5	378,4	17,6	39	339,4
Pan	no	Pan22	32,5	491,8	27,6	58,8	433
Pan	no	Pan22	37,5	455,4	26,2	56	399,4
Pan	no	Pan22	42,5	423,6	21,6	46,2	377,4
Pan	no	Pan22	45,72	339,59	12,26	24,51	315,08
Pan	no	Pan23	17,5	456,6	18,2	37,6	419
Pan	no	Pan23	22,5	445,2	18,8	39,2	406
Pan	no	Pan23	27,5	535	25	53	482
Pan	no	Pan23	32,5	528,6	28,8	60,4	468,2
Pan	no	Pan23	37,5	587,8	26,8	55,6	532,2
Pan	no	Pan23	42,5	550	22,6	47,2	502,8
Pan	no	Pan23	47,5	353,6	18	39	314,6
Pan	no	Pan23	50,08	410,35	26,89	53,79	356,56
Pan	yes	Pan24	2,5	385,8	17,8	41,4	344,4
Pan	yes	Pan24	7,5	380,2	19	41,2	339
Pan	yes	Pan24	12,5	384,8	20,8	45,8	339
Pan	yes	Pan24	17,5	380,6	20,8	46,2	334,4
Pan	yes	Pan24	21,98	478,03	28,35	61,77	416,26
Mus	no	Mus1	7,5	536,4	58,2	132	404,4
Mus	no	Mus1	12,5	630	75,4	172	458
Mus	no	Mus1	17,5	512	60,6	139,4	372,6
Mus	no	Mus1	22,5	407,6	42,6	96,8	310,8
Mus	no	Mus1	27,5	229,4	22,6	45,2	184,2
Mus	no	Mus1	32,5	449,8	46	102,4	347,4
Mus	no	Mus1	37,5	497	57,4	132	365
Mus	no	Mus1	42,5	505	53,2	122,6	382,4
Mus	no	Mus1	47,5	527	62,8	140,2	386,8
Mus	no	Mus1	52,5	475,6	53	119,6	356
Mus	no	Mus1	57,5	501,2	62,2	142	359,2
Mus	no	Mus1	62,5	452,2	47,8	111,2	341
Mus	no	Mus1	67,5	484,2	62,2	146,4	337,8
Mus	no	Mus1	72,5	509	56,2	127,2	381,8
Mus	no	Mus1	77,5	473,8	49,4	115,6	358,2
Mus	no	Mus1	82,5	505,6	56,4	127,4	378,2
Mus	no	Mus1	87,5	471,2	51,6	114	357,2
Mus	no	Mus1	92,5	533	58,2	130,2	402,8
Mus	no	Mus1	97,5	681,2	75,6	174,8	506,4
Mus	no	Mus1	102,5	487	52	121,2	365,8
Mus	no	Mus1	107,5	442,6	47,2	106,2	336,4
Mus	no	Mus1	112,5	496,4	57,6	133,6	362,8
Mus	no	Mus1	117,5	557,2	64,2	150,6	406,6
Mus	no	Mus1	122,5	663,8	81,8	192,8	471
Mus	no	Mus1	127,5	537,6	53,2	123	414,6
Mus	no	Mus1	132,5	564	68,6	155,6	408,4
Mus	no	Mus1	137,5	578,4	62,4	139,4	439
Mus	no	Mus1	142,5	521,4	58,8	135,2	386,2
Mus	no	Mus1	147,5	503,2	52,8	114,6	388,6
Mus	no	Mus1	152,5	512	57	134	378
Mus	no	Mus1	157,5	624	77	169,4	454,6
Mus	no	Mus1	162,5	565	70,8	159	406
Mus	no	Mus1	165,28	348,63	56,95	142,38	206,25
Mus	no	Mus2	7,5	487,4	46,6	110	377,4
Mus	no	Mus2	12,5	560,4	62,8	152	408,4
Mus	no	Mus2	17,5	553,4	64,4	153,8	399,6
Mus	no	Mus2	22,5	623,2	73,4	168	455,2
Mus	no	Mus2	27,5	602,2	75,8	174,6	427,6
Mus	no	Mus2	32,5	600	67,4	156,8	443,2
Mus	no	Mus2	37,5	664,2	66,8	149	515,2
Mus	no	Mus2	42,5	607,2	67,6	154,8	452,4
Mus	no	Mus2	47,5	495,6	54,2	128,2	367,4
Mus	no	Mus2	52,5	517,8	52,6	123	394,8
Mus	no	Mus2	57,5	621,6	66	150,2	471,4
Mus	no	Mus2	62,5	641,8	69	154,8	487
Mus	no	Mus2	67,5	542,4	61,8	142,8	399,6
Mus	no	Mus2	72,5	689,2	75,8	174,2	515
Mus	no	Mus2	77,5	642	69,4	158,4	483,6
Mus	no	Mus2	82,5	638,2	74	177,6	460,6
Mus	no	Mus2	87,5	420,4	43,6	100,8	319,6
Mus	no	Mus2	92,5	569,4	64,2	142,4	427
Mus	no	Mus2	97,5	555	61,6	145,6	409,4
Mus	no	Mus2	102,5	597,2	73	171,2	426
Mus	no	Mus2	107,5	542,8	66,2	153,4	389,4
Mus	no	Mus2	112,5	542	61,6	141,2	400,8
Mus	no	Mus2	117,5	555,6	68,2	158,4	397,2
Mus	no	Mus2	122,5	777	92,8	209,4	567,6
Mus	no	Mus2	127,5	753,6	91	201,2	552,4
Mus	no	Mus2	132,5	678	76,8	172,2	505,8
Mus	no	Mus2	137,5	717	73,6	162,4	554,6
Mus	no	Mus2	142,5	521,2	58	132,8	388,4
Mus	no	Mus2	147,5	539,8	62,2	141,6	398,2
Mus	no	Mus2	152,5	615,2	61,4	137,2	478
Mus	no	Mus2	157,5	674,6	68	155,6	519
Mus	no	Mus2	162,5	623,2	72,6	165	458,2
Mus	no	Mus2	167,5	645,8	67,6	155,4	490,4
Mus	no	Mus2	172,5	647,8	73,8	170,6	477,2
Mus	no	Mus2	177,5	574,2	64,4	145,8	428,4
Mus	no	Mus2	182,5	670,4	66,6	151,6	518,8
Mus	no	Mus2	187,5	672	77,4	174	498
Mus	no	Mus2	192,5	687,4	78	182,6	504,8
Mus	no	Mus2	196,03	486,99	55,04	131,68	355,31
Mus	no	Mus3	7,5	664,2	74,8	173,2	491
Mus	no	Mus3	12,5	646	72	173	473
Mus	no	Mus3	17,5	584,2	66,2	153,8	430,4
Mus	no	Mus3	22,5	529	55,2	126,2	402,8
Mus	no	Mus3	27,5	612,2	61,4	138,6	473,6
Mus	no	Mus3	32,5	743	72,6	164	579
Mus	no	Mus3	37,5	524,6	56	124,6	400
Mus	no	Mus3	42,5	565,4	64,2	148	417,4
Mus	no	Mus3	47,5	552,6	61,6	137,4	415,2
Mus	no	Mus3	52,5	591,8	65,2	151	440,8
Mus	no	Mus3	57,5	608,8	62,6	146,4	462,4
Mus	no	Mus3	62,5	577,2	65,2	150	427,2
Mus	no	Mus3	67,5	636,6	72,4	163,6	473
Mus	no	Mus3	72,5	724,2	77,6	177,8	546,4
Mus	no	Mus3	77,5	552,4	55,4	125	427,4
Mus	no	Mus3	82,5	555	61,8	149,4	405,6
Mus	no	Mus3	87,5	469,8	56,8	132,8	337
Mus	no	Mus3	92,5	686,6	75,8	169,4	517,2
Mus	no	Mus3	97,5	585	75	170,8	414,2
Mus	no	Mus3	102,5	664,6	73,2	171,8	492,8
Mus	no	Mus3	107,5	569,4	69,8	155	414,4
Mus	no	Mus3	112,5	521,4	59,4	135	386,4
Mus	no	Mus3	117,5	708,4	73,8	175	533,4
Mus	no	Mus3	122,5	597,6	65,4	153,6	444
Mus	no	Mus3	127,5	652,6	68,2	152,2	500,4
Mus	no	Mus3	132,5	646,8	74,8	173	473,8
Mus	no	Mus3	137,5	577	62,4	150,2	426,8
Mus	no	Mus3	142,5	590,2	68,8	157,8	432,4
Mus	no	Mus3	147,5	562,8	60,4	141	421,8
Mus	no	Mus3	152,5	662	67,2	154,4	507,6
Mus	no	Mus3	157,5	726	77,2	178,4	547,6
Mus	no	Mus3	162,5	698,6	75,8	175,8	522,8
Mus	no	Mus3	167,5	907,8	94,8	213,8	694
Mus	no	Mus3	172,5	715	72,4	168,4	546,6
Mus	no	Mus3	177,5	372,8	40,6	89,8	283
Mus	no	Mus3	180,96	563,23	63,91	143,39	419,84
Mus	no	Mus4	7,5	548,6	66,8	160,2	388,4
Mus	no	Mus4	12,5	495	55,4	135,2	359,8
Mus	no	Mus4	17,5	455,8	50,2	117	338,8
Mus	no	Mus4	22,5	505,8	60,6	137,4	368,4
Mus	no	Mus4	27,5	624,4	70,8	170	454,4
Mus	no	Mus4	32,5	645	73,2	165,4	479,6
Mus	no	Mus4	37,5	577,4	61,8	137,8	439,6
Mus	no	Mus4	42,5	542,2	63	146,8	395,4
Mus	no	Mus4	47,5	566,8	67	164	402,8
Mus	no	Mus4	52,5	684,4	78,8	183,2	501,2
Mus	no	Mus4	57,5	581,2	60,4	137,8	443,4
Mus	no	Mus4	62,5	541,6	63,4	151,6	390
Mus	no	Mus4	67,5	592,8	62,6	143,8	449
Mus	no	Mus4	72,5	543,8	65,2	148,6	395,2
Mus	no	Mus4	77,5	549	63,2	143,8	405,2
Mus	no	Mus4	82,5	561,4	66,4	151	410,4
Mus	no	Mus4	87,5	676,8	62,8	139,4	537,4
Mus	no	Mus4	92,5	573,2	60,4	138,2	435
Mus	no	Mus4	97,5	671	68,2	160,4	510,6
Mus	no	Mus4	102,5	675	72,8	167,2	507,8
Mus	no	Mus4	107,5	586,8	65,8	147,8	439
Mus	no	Mus4	112,5	508,8	57,6	133,2	375,6
Mus	no	Mus4	117,5	675	78	178	497
Mus	no	Mus4	122,5	671,4	76	172,8	498,6
Mus	no	Mus4	127,5	679,6	75,4	173,8	505,8
Mus	no	Mus4	132,5	594,4	66,6	153,6	440,8
Mus	no	Mus4	137,5	620,8	70	158,8	462
Mus	no	Mus4	142,5	568,2	66	155	413,2
Mus	no	Mus4	147,5	654,2	75,6	175,4	478,8
Mus	no	Mus4	152,5	618,2	71,6	165,2	453
Mus	no	Mus4	157,43	492,75	56,5	128,42	364,33
Mus	no	Mus5	7,5	507,4	53	123	384,4
Mus	no	Mus5	12,5	575,4	64,8	151,6	423,8
Mus	no	Mus5	17,5	537,4	64,2	147,6	389,8
Mus	no	Mus5	22,5	491,6	54,6	124	367,6
Mus	no	Mus5	27,5	539,6	67,8	154,2	385,4
Mus	no	Mus5	32,5	612	68,6	159,2	452,8
Mus	no	Mus5	37,5	561,2	64,2	152,4	408,8
Mus	no	Mus5	42,5	719,4	72,2	165	554,4
Mus	no	Mus5	47,5	662,8	79	178,2	484,6
Mus	no	Mus5	52,5	592,8	73	176,6	416,2
Mus	no	Mus5	57,5	716,4	77,6	179,2	537,2
Mus	no	Mus5	62,5	513,8	58,8	131,6	382,2
Mus	no	Mus5	67,5	539,2	59	139	400,2
Mus	no	Mus5	72,5	524,2	61,6	148,2	376
Mus	no	Mus5	77,5	543	60,6	139,2	403,8
Mus	no	Mus5	82,5	582,8	65,8	148,4	434,4
Mus	no	Mus5	87,5	583,4	69,2	159,2	424,2
Mus	no	Mus5	92,5	520,4	57,4	130,8	389,6
Mus	no	Mus5	97,5	574,2	63,6	147,2	427
Mus	no	Mus5	102,5	595,4	64,6	146,8	448,6
Mus	no	Mus5	107,5	666	67,8	152	514
Mus	no	Mus5	112,5	450,4	52,6	120	330,4
Mus	no	Mus5	117,5	716	73,8	167,2	548,8
Mus	no	Mus5	122,5	721,2	82,2	189,6	531,6
Mus	no	Mus5	127,5	860	93,8	219,6	640,4
Mus	no	Mus5	132,5	873,4	81,8	180,8	692,6
Mus	no	Mus5	137,5	848,4	84,4	196	652,4
Mus	no	Mus5	142,5	691,6	78,8	176,8	514,8
Mus	no	Mus5	147,5	717	71,4	155,6	561,4
Mus	no	Mus5	152,5	674,2	66,4	147	527,2
Mus	no	Mus5	155,01	250,41	140,08	280,15	-29,74
Mus	no	Mus6	7,5	503,2	57,4	127,8	375,4
Mus	no	Mus6	12,5	524	62,2	143,4	380,6
Mus	no	Mus6	17,5	512,6	62,4	144,2	368,4
Mus	no	Mus6	22,5	585,6	62,2	140,4	445,2
Mus	no	Mus6	27,5	448,2	53,8	120,6	327,6
Mus	no	Mus6	32,5	639,8	64,6	145,6	494,2
Mus	no	Mus6	37,5	562,4	63,4	149,2	413,2
Mus	no	Mus6	42,5	531,2	63,8	148	383,2
Mus	no	Mus6	47,5	548,4	64	147,4	401
Mus	no	Mus6	52,5	602,8	70,4	159,2	443,6
Mus	no	Mus6	57,5	561,2	66,4	155,4	405,8
Mus	no	Mus6	62,5	590	69,6	159,2	430,8
Mus	no	Mus6	67,5	727,6	84,6	194,6	533
Mus	no	Mus6	72,5	603	73,2	168	435
Mus	no	Mus6	77,5	640,2	71,4	161,2	479
Mus	no	Mus6	82,5	568,4	67,4	155,8	412,6
Mus	no	Mus6	87,5	545,6	60,4	141,8	403,8
Mus	no	Mus6	92,5	616,8	72,4	167,2	449,6
Mus	no	Mus6	97,5	543,6	54,4	122,8	420,8
Mus	no	Mus6	102,5	679,4	74,2	170,6	508,8
Mus	no	Mus6	107,5	611,6	62,2	142,4	469,2
Mus	no	Mus6	112,5	762	77,4	173,4	588,6
Mus	no	Mus6	117,5	957,2	99	225,8	731,4
Mus	no	Mus6	122,5	870,6	79,8	179	691,6
Mus	no	Mus6	127,5	788	87,6	197,8	590,2
Mus	no	Mus6	132,5	917,8	96,4	223	694,8
Mus	no	Mus6	137,5	880,4	95,8	215,6	664,8
Mus	no	Mus6	142,5	837,6	83,8	186,6	651
Mus	no	Mus6	147,5	742,4	77,8	176	566,4
Mus	no	Mus6	151	682,95	72,94	159,87	523,08
Mus	no	Mus7	7,5	582,4	63	146,8	435,6
Mus	no	Mus7	12,5	506,4	56	134,6	371,8
Mus	no	Mus7	17,5	563,6	66	147,6	416
Mus	no	Mus7	22,5	578,4	68,4	159,4	419
Mus	no	Mus7	27,5	594,6	64,6	146	448,6
Mus	no	Mus7	32,5	634,2	69,2	155,2	479
Mus	no	Mus7	37,5	691,6	76,4	173,8	517,8
Mus	no	Mus7	42,5	492,2	58,6	135,6	356,6
Mus	no	Mus7	47,5	588,8	55,8	131,6	457,2
Mus	no	Mus7	52,5	661,2	70,8	160	501,2
Mus	no	Mus7	57,5	492,2	51,2	115	377,2
Mus	no	Mus7	62,5	538,8	66,4	152,2	386,6
Mus	no	Mus7	67,5	469	54,6	124,2	344,8
Mus	no	Mus7	72,5	702,6	81,4	184,6	518
Mus	no	Mus7	77,5	609,2	76,6	175,6	433,6
Mus	no	Mus7	82,5	707,2	87,8	200,4	506,8
Mus	no	Mus7	87,5	625	63	148,4	476,6
Mus	no	Mus7	92,5	619,2	72,4	161,8	457,4
Mus	no	Mus7	97,5	653,2	74,6	168,2	485
Mus	no	Mus7	102,5	635,6	78	177,6	458
Mus	no	Mus7	107,5	572	67,8	151,4	420,6
Mus	no	Mus7	112,5	661,6	73,6	167,6	494
Mus	no	Mus7	117,5	609,2	64,2	145,2	464
Mus	no	Mus7	122,5	651,6	67,8	159,6	492
Mus	no	Mus7	127,5	684,2	78,8	180	504,2
Mus	no	Mus7	132,5	533,2	59,8	135,8	397,4
Mus	no	Mus7	137,5	700,8	81,6	191	509,8
Mus	no	Mus7	142,5	690,4	84	194	496,4
Mus	no	Mus7	147,26	647,64	63,47	140	507,64
Mus	no	Mus8	7,5	467,8	53	124,2	343,6
Mus	no	Mus8	12,5	384,4	43,6	106,8	277,6
Mus	no	Mus8	17,5	592,2	59,2	132,6	459,6
Mus	no	Mus8	22,5	416,2	35	76	340,2
Mus	no	Mus8	27,5	713,4	74,4	169,6	543,8
Mus	no	Mus8	32,5	509,2	54,2	124,8	384,4
Mus	no	Mus8	37,5	608,4	70,2	167,6	440,8
Mus	no	Mus8	42,5	579,8	64,8	150,2	429,6
Mus	no	Mus8	47,5	615,4	63	144	471,4
Mus	no	Mus8	52,5	512,8	62,6	143,2	369,6
Mus	no	Mus8	57,5	471	55,2	128,6	342,4
Mus	no	Mus8	62,5	516	62,4	145,6	370,4
Mus	no	Mus8	67,5	643,2	70,2	158,4	484,8
Mus	no	Mus8	72,5	671	81,6	193,4	477,6
Mus	no	Mus8	77,5	663,4	73,4	168,6	494,8
Mus	no	Mus8	82,5	629,6	67,4	152	477,6
Mus	no	Mus8	87,5	502,8	58,4	131	371,8
Mus	no	Mus8	92,5	563,8	67,6	153,4	410,4
Mus	no	Mus8	97,5	631,2	72	167,4	463,8
Mus	no	Mus8	102,5	615	66,6	155,8	459,2
Mus	no	Mus8	107,5	525	56,2	133,2	391,8
Mus	no	Mus8	112,5	636,4	70,6	161,4	475
Mus	no	Mus8	117,5	688,8	81,2	184,8	504
Mus	no	Mus8	122,5	661,2	77,6	184,2	477
Mus	no	Mus8	127,5	710,4	70,8	164,4	546
Mus	no	Mus8	132,5	649,2	66,4	154,4	494,8
Mus	no	Mus8	137,5	555	65,8	149,6	405,4
Mus	no	Mus8	142,5	560,4	58,2	134,2	426,2
Mus	no	Mus8	145,07	852,26	115,08	268,52	583,74
Mus	no	Mus9	7,5	563,2	66	151,4	411,8
Mus	no	Mus9	12,5	600,4	63	150,4	450
Mus	no	Mus9	17,5	532,2	59	138,8	393,4
Mus	no	Mus9	22,5	300,4	29,6	66,6	233,8
Mus	no	Mus9	27,5	716	78,6	182,2	533,8
Mus	no	Mus9	32,5	597,4	71,8	165,8	431,6
Mus	no	Mus9	37,5	674,6	70,6	163	511,6
Mus	no	Mus9	42,5	549,6	59,4	135,6	414
Mus	no	Mus9	47,5	694,8	73,8	170,6	524,2
Mus	no	Mus9	52,5	607	71,8	165,2	441,8
Mus	no	Mus9	57,5	367,8	37,2	85,6	282,2
Mus	no	Mus9	62,5	603,6	68	154,4	449,2
Mus	no	Mus9	67,5	589,8	67	155	434,8
Mus	no	Mus9	72,5	539	51,8	115,4	423,6
Mus	no	Mus9	77,5	524,8	56,8	130,6	394,2
Mus	no	Mus9	82,5	633,8	70,2	164	469,8
Mus	no	Mus9	87,5	656,8	64,2	149,2	507,6
Mus	no	Mus9	92,5	665,8	71,8	164,2	501,6
Mus	no	Mus9	97,5	663,6	73,6	170,6	493
Mus	no	Mus9	102,5	630,2	81,4	186,4	443,8
Mus	no	Mus9	107,5	724	79	180,2	543,8
Mus	no	Mus9	112,5	883	95,2	216,4	666,6
Mus	no	Mus9	117,5	847,6	99	226,6	621
Mus	no	Mus9	122,5	791,4	80,4	182,6	608,8
Mus	no	Mus9	127,5	767	72,6	160,8	606,2
Mus	no	Mus9	131,04	612,39	70,46	158,42	453,97
Mus	no	Mus10	7,5	501	55	125	376
Mus	no	Mus10	12,5	501,4	60,6	140	361,4
Mus	no	Mus10	17,5	478,6	58,2	132,4	346,2
Mus	no	Mus10	22,5	652,6	67,6	152,4	500,2
Mus	no	Mus10	27,5	541,6	63,2	147,2	394,4
Mus	no	Mus10	32,5	630	73,2	174,8	455,2
Mus	no	Mus10	37,5	509	61,2	142,2	366,8
Mus	no	Mus10	42,5	759,8	87,8	201,8	558
Mus	no	Mus10	47,5	690	78,2	179,8	510,2
Mus	no	Mus10	52,5	640	68,4	155,6	484,4
Mus	no	Mus10	57,5	652,6	63,2	142	510,6
Mus	no	Mus10	62,5	792,2	91,4	206,6	585,6
Mus	no	Mus10	67,5	791,8	84,2	190,8	601
Mus	no	Mus10	72,5	732,4	76,6	175,4	557
Mus	no	Mus10	77,5	635,6	70,2	161,4	474,2
Mus	no	Mus10	82,5	553	61,2	139,6	413,4
Mus	no	Mus10	87,5	575,6	63,4	141,4	434,2
Mus	no	Mus10	92,5	543,8	60	138,6	405,2
Mus	no	Mus10	97,5	676	70,4	161,6	514,4
Mus	no	Mus10	102,5	685,2	74,4	166,4	518,8
Mus	no	Mus10	107,5	704,2	68,4	155,2	549
Mus	no	Mus10	112,5	796,4	86,4	200,6	595,8
Mus	no	Mus10	117,5	766,6	85	195	571,6
Mus	no	Mus10	122	647,09	67,29	148,83	498,26
Mus	no	Mus11	7,5	685,2	78,4	184,2	501
Mus	no	Mus11	12,5	600,4	65,6	150	450,4
Mus	no	Mus11	17,5	620	73,4	168	452
Mus	no	Mus11	22,5	617,6	64	144,8	472,8
Mus	no	Mus11	27,5	578,8	61	142,8	436
Mus	no	Mus11	32,5	523,2	59	138,4	384,8
Mus	no	Mus11	37,5	569,4	67	156,4	413
Mus	no	Mus11	42,5	735,2	74,4	172	563,2
Mus	no	Mus11	47,5	505,6	57,6	132,4	373,2
Mus	no	Mus11	52,5	558,8	69,8	158	400,8
Mus	no	Mus11	57,5	643,8	72,2	165	478,8
Mus	no	Mus11	62,5	829,4	83	191	638,4
Mus	no	Mus11	67,5	796,8	84,4	195	601,8
Mus	no	Mus11	72,5	635,6	75	170,2	465,4
Mus	no	Mus11	77,5	633	63,6	144,8	488,2
Mus	no	Mus11	82,5	613,6	64,8	148,2	465,4
Mus	no	Mus11	87,5	621,8	69	157,6	464,2
Mus	no	Mus11	92,5	742,4	77	173,6	568,8
Mus	no	Mus11	97,5	701,8	81,2	190,6	511,2
Mus	no	Mus11	102,5	637	78	180,8	456,2
Mus	no	Mus11	107,5	634,8	74,4	175,8	459
Mus	no	Mus11	112,5	695,2	76,8	181	514,2
Mus	no	Mus11	117,5	787,4	83,2	190,2	597,2
Mus	no	Mus11	122,5	710,2	80,8	191,6	518,6
Mus	no	Mus11	127,47	713,05	73,24	168,99	544,06
Mus	no	Mus12	2,5	296,8	27,6	60	236,8
Mus	no	Mus12	7,5	572	60	136,4	435,6
Mus	no	Mus12	12,5	476,8	57	129	347,8
Mus	no	Mus12	17,5	547,6	58,8	136,2	411,4
Mus	no	Mus12	22,5	616,8	64	143,6	473,2
Mus	no	Mus12	27,5	520,8	57,2	134,6	386,2
Mus	no	Mus12	32,5	600,4	62,2	148,4	452
Mus	no	Mus12	37,5	634,2	70,6	163,4	470,8
Mus	no	Mus12	42,5	621,6	70,8	160,4	461,2
Mus	no	Mus12	47,5	603,8	68,8	158,4	445,4
Mus	no	Mus12	52,5	756,8	79,6	175	581,8
Mus	no	Mus12	57,5	708,6	82	191	517,6
Mus	no	Mus12	62,5	682,6	79,2	178,4	504,2
Mus	no	Mus12	67,5	730,6	82,8	187,4	543,2
Mus	no	Mus12	72,5	628,4	69,6	153,2	475,2
Mus	no	Mus12	77,5	823,8	79,2	176,8	647
Mus	no	Mus12	82,5	724,2	83,4	187,4	536,8
Mus	no	Mus12	87,5	799,2	82	184,6	614,6
Mus	no	Mus12	92,5	730,2	84,6	193,4	536,8
Mus	no	Mus12	97,5	878,2	84,4	193,6	684,6
Mus	no	Mus12	102,5	857,2	80,8	179,4	677,8
Mus	no	Mus12	107,5	808	82,4	184,2	623,8
Mus	no	Mus12	112,5	819,8	95,6	223,8	596
Mus	no	Mus12	117,5	749	71,2	156,2	592,8
Mus	no	Mus12	120,9	616,02	59,66	126,06	489,96
Mus	no	Mus13	7,5	570,8	65,4	153,8	417
Mus	no	Mus13	12,5	572,8	69,8	163,6	409,2
Mus	no	Mus13	17,5	585,4	70	161,6	423,8
Mus	no	Mus13	22,5	545,6	64,8	148,2	397,4
Mus	no	Mus13	27,5	577,4	67,2	156,4	421
Mus	no	Mus13	32,5	555,2	58	136,4	418,8
Mus	no	Mus13	37,5	551,8	56,8	135,4	416,4
Mus	no	Mus13	42,5	500,8	55,8	127,6	373,2
Mus	no	Mus13	47,5	535,8	69,2	155,8	380
Mus	no	Mus13	52,5	553	59	134,8	418,2
Mus	no	Mus13	57,5	667,2	69,6	161,6	505,6
Mus	no	Mus13	62,5	559	66,8	153,2	405,8
Mus	no	Mus13	67,5	548	61,8	143,8	404,2
Mus	no	Mus13	72,5	736,2	75,2	174	562,2
Mus	no	Mus13	77,5	702,2	76,6	170,2	532
Mus	no	Mus13	82,5	730,4	81,4	188,4	542
Mus	no	Mus13	87,5	719,2	77	176,2	543
Mus	no	Mus13	92,5	613,8	71,8	163,6	450,2
Mus	no	Mus13	97,5	629,6	78	177,6	452
Mus	no	Mus13	102,5	596,8	58,8	134,4	462,4
Mus	no	Mus13	107,5	742,8	83,8	194,8	548
Mus	no	Mus13	112,5	578,6	57,8	132	446,6
Mus	no	Mus13	117,5	504	59,8	135,8	368,2
Mus	no	Mus13	120,23	365,94	53,25	115,37	250,57
Mus	no	Mus14	7,5	577,6	58,8	135,6	442
Mus	no	Mus14	12,5	571	60,8	133,8	437,2
Mus	no	Mus14	17,5	504	57,4	132	372
Mus	no	Mus14	22,5	576,6	63,4	146,6	430
Mus	no	Mus14	27,5	611,4	73	169,8	441,6
Mus	no	Mus14	32,5	569,2	65,6	153,2	416
Mus	no	Mus14	37,5	653,8	69,8	160,4	493,4
Mus	no	Mus14	42,5	778,2	86,8	197,4	580,8
Mus	no	Mus14	47,5	745,6	76,8	176,2	569,4
Mus	no	Mus14	52,5	652	71	161,4	490,6
Mus	no	Mus14	57,5	675	61,8	139	536
Mus	no	Mus14	62,5	579,8	59,4	134,8	445
Mus	no	Mus14	67,5	422,6	49,4	115,6	307
Mus	no	Mus14	72,5	535,6	62	139	396,6
Mus	no	Mus14	77,5	468,8	49,8	116,4	352,4
Mus	no	Mus14	82,5	532,4	64	153,8	378,6
Mus	no	Mus14	87,5	504,6	59,2	136,2	368,4
Mus	no	Mus14	92,5	492	52	116,4	375,6
Mus	no	Mus14	97,5	683,8	72,2	163,6	520,2
Mus	no	Mus14	102,5	670,8	68,2	158,2	512,6
Mus	no	Mus14	107,5	617,4	66,8	159,2	458,2
Mus	no	Mus14	112,5	727,6	81,8	190,8	536,8
Mus	no	Mus14	117,5	661	76,6	179	482
Mus	no	Mus14	120,31	582,23	71,11	169,31	412,92
Mus	no	Mus15	7,5	532,6	63,8	148	384,6
Mus	no	Mus15	12,5	536,4	59,2	133	403,4
Mus	no	Mus15	17,5	553,2	60,8	139,4	413,8
Mus	no	Mus15	22,5	625,6	70,4	161,4	464,2
Mus	no	Mus15	27,5	640	71,2	161,8	478,2
Mus	no	Mus15	32,5	571	62,4	142,4	428,6
Mus	no	Mus15	37,5	538,6	63,8	148,8	389,8
Mus	no	Mus15	42,5	438,2	39,4	96,4	341,8
Mus	no	Mus15	47,5	641,8	66,2	152,8	489
Mus	no	Mus15	52,5	622,6	67,4	156,8	465,8
Mus	no	Mus15	57,5	625,2	64	147,8	477,4
Mus	no	Mus15	62,5	670,8	75,8	173,8	497
Mus	no	Mus15	67,5	700,4	74,2	174,2	526,2
Mus	no	Mus15	72,5	620,8	63,2	145,4	475,4
Mus	no	Mus15	77,5	641,8	68,4	155,8	486
Mus	no	Mus15	82,5	541,4	67,2	150,2	391,2
Mus	no	Mus15	87,5	528,6	56,6	132,8	395,8
Mus	no	Mus15	92,5	565	65,6	151	414
Mus	no	Mus15	97,5	586,6	63,4	145,8	440,8
Mus	no	Mus15	102,5	633,6	76	176,6	457
Mus	no	Mus15	107,5	598,4	75,6	178,6	419,8
Mus	no	Mus15	112,5	574,2	64,2	152	422,2
Mus	no	Mus15	117,5	612,2	61,4	145,2	467
Mus	no	Mus15	121,98	610,07	59,65	133,46	476,61
Mus	no	Mus16	7,5	618	68	158,2	459,8
Mus	no	Mus16	12,5	617,8	66,8	154,2	463,6
Mus	no	Mus16	17,5	556,8	65,6	152,4	404,4
Mus	no	Mus16	22,5	565,8	70	161,4	404,4
Mus	no	Mus16	27,5	608,8	65,6	154,6	454,2
Mus	no	Mus16	32,5	539,2	61,4	142,4	396,8
Mus	no	Mus16	37,5	620,2	62,8	144,6	475,6
Mus	no	Mus16	42,5	522	57,2	133,2	388,8
Mus	no	Mus16	47,5	515,6	63	143	372,6
Mus	no	Mus16	52,5	585,4	70,6	167,2	418,2
Mus	no	Mus16	57,5	637,2	71,8	162,2	475
Mus	no	Mus16	62,5	599	75,2	176,2	422,8
Mus	no	Mus16	67,5	505,4	58,8	136,4	369
Mus	no	Mus16	72,5	565	65,8	152,6	412,4
Mus	no	Mus16	77,5	684,4	65,4	144,4	540
Mus	no	Mus16	82,5	730,8	70,4	163,6	567,2
Mus	no	Mus16	87,5	668,6	71,4	163,6	505
Mus	no	Mus16	92,5	672,2	70,4	163,6	508,6
Mus	no	Mus16	97,5	789,8	78,2	178,4	611,4
Mus	no	Mus16	101,75	785,08	75,56	165,88	619,2
Mus	no	Mus17	7,5	681,8	83,2	187,6	494,2
Mus	no	Mus17	12,5	630,2	66,2	152,6	477,6
Mus	no	Mus17	17,5	543,8	55,6	124,2	419,6
Mus	no	Mus17	22,5	632,6	63	139,8	492,8
Mus	no	Mus17	27,5	575,4	67,8	155	420,4
Mus	no	Mus17	32,5	764,6	76,6	173,4	591,2
Mus	no	Mus17	37,5	643,4	69,8	160,4	483
Mus	no	Mus17	42,5	600,4	64,8	150	450,4
Mus	no	Mus17	47,5	618,6	76,4	179,4	439,2
Mus	no	Mus17	52,5	541,4	56,2	129,2	412,2
Mus	no	Mus17	57,5	548,2	56,8	130,2	418
Mus	no	Mus17	62,5	559,6	62,8	149	410,6
Mus	no	Mus17	67,5	595,4	70,8	164,6	430,8
Mus	no	Mus17	72,5	617,6	73,4	173,8	443,8
Mus	no	Mus17	77,5	632,8	72,8	173	459,8
Mus	no	Mus17	82,5	601,6	72,4	171,6	430
Mus	no	Mus17	87,5	588,8	66,4	152,8	436
Mus	no	Mus17	92,5	710,4	74,2	169,2	541,2
Mus	no	Mus17	96,63	671,51	71,39	161,49	510,02
Mus	no	Mus18	7,5	598,6	59,4	131,6	467
Mus	no	Mus18	12,5	558,8	57,6	128,4	430,4
Mus	no	Mus18	17,5	496,2	52,8	124,4	371,8
Mus	no	Mus18	22,5	489,4	51,6	116,6	372,8
Mus	no	Mus18	27,5	781,2	73,4	159	622,2
Mus	no	Mus18	32,5	704	69,2	156,2	547,8
Mus	no	Mus18	37,5	528,4	53,6	123,8	404,6
Mus	no	Mus18	42,5	679,8	82,2	188	491,8
Mus	no	Mus18	47,5	830	91	205	625
Mus	no	Mus18	52,5	568,8	67	158,8	410
Mus	no	Mus18	57,5	585,2	65	147	438,2
Mus	no	Mus18	62,5	603	67,8	153,6	449,4
Mus	no	Mus18	67,5	631	65,8	153,2	477,8
Mus	no	Mus18	72,5	706,6	78,4	182	524,6
Mus	no	Mus18	77,5	617,6	74,2	176,6	441
Mus	no	Mus18	82,5	710,8	79,2	178,8	532
Mus	no	Mus18	87,5	714,8	73,6	172	542,8
Mus	no	Mus18	92,5	527,8	60,2	137	390,8
Mus	no	Mus18	95,09	559,99	51,79	103,58	456,41
Mus	no	Mus19	7,5	530,4	61	138	392,4
Mus	no	Mus19	12,5	606,8	60,6	133	473,8
Mus	no	Mus19	17,5	516	61,4	138,6	377,4
Mus	no	Mus19	22,5	603,6	59,8	142,6	461
Mus	no	Mus19	27,5	583,4	66	155	428,4
Mus	no	Mus19	32,5	632,2	67,4	153,8	478,4
Mus	no	Mus19	37,5	683,6	67,6	150,4	533,2
Mus	no	Mus19	42,5	623,8	76,2	178,2	445,6
Mus	no	Mus19	47,5	583,2	65,8	149	434,2
Mus	no	Mus19	52,5	639	68,4	156,8	482,2
Mus	no	Mus19	57,5	687	75,2	174,6	512,4
Mus	no	Mus19	62,5	678	79,4	181,4	496,6
Mus	no	Mus19	67,5	779,2	81	187	592,2
Mus	no	Mus19	72,5	597,4	67,4	155,8	441,6
Mus	no	Mus19	77,5	671,8	73	166,2	505,6
Mus	no	Mus19	82,5	679	77	179	500
Mus	no	Mus19	87,5	546	62,6	142,2	403,8
Mus	no	Mus19	90,37	370,5	40,71	99,07	271,43
Mus	no	Mus20	7,5	553	51,8	113,8	439,2
Mus	no	Mus20	12,5	551,6	56,8	134,4	417,2
Mus	no	Mus20	17,5	604,8	74,8	172,6	432,2
Mus	no	Mus20	22,5	682,4	76,8	178	504,4
Mus	no	Mus20	27,5	664	68,8	163,6	500,4
Mus	no	Mus20	32,5	643,8	73,8	168,6	475,2
Mus	no	Mus20	37,5	626,6	66,4	153,2	473,4
Mus	no	Mus20	42,5	689	75,4	168,6	520,4
Mus	no	Mus20	47,5	764	89	203,2	560,8
Mus	no	Mus20	52,5	652,6	74,4	176,8	475,8
Mus	no	Mus20	57,5	672,4	70	156,4	516
Mus	no	Mus20	60,66	680,77	84,68	191,89	488,88
Mus	yes	Mus21	1,36	512,25	56,61	131,07	381,18
