# Supplementary material for: Survey of microsatellite clustering in eight fully sequenced species sheds light on the origin of compound microsatellites
Source: BMC Genomics. 2008 Dec 17;9:612. doi: 10.1186/1471-2164-9-612 (PMC2644718; doi:10.1186/1471-2164-9-612)
Supplement: Additional file 4 — Recombination vs compound microsatellite density. Contains the raw data for calculating the correlation between recombination and compound microsatellite density. Additonally contains the source code of the perl script used for calculating this raw data. [file 1471-2164-9-612-S4.txt]

chromosome	position (Mbp)	compound_density	recombination_frequency
1	2,5	12,6	3,35
1	3,5	14,8	3,35
1	4,5	16,4	2,99
1	5,5	20,2	2,25
1	6,5	27,2	1,82
1	7,5	29,2	1,34
1	8,5	31,8	1,41
1	9,5	34,4	1,41
1	10,5	34,2	1,7
1	11,5	28,8	1,99
1	12,5	26,4	2,02
1	13,5	24,4	1,9
1	14,5	21,8	1,76
1	16,5	22,6	1,88
1	17,5	25	1,88
1	18,5	23,4	2,04
1	19,5	23,4	1,93
1	20,5	27,2	1,2
1	21,5	26,4	1,07
1	22,5	27,6	0,83
1	23,5	30,4	0,82
1	24,5	32	0,72
1	25,5	31,2	0,72
1	26,5	33	0,59
1	27,5	30,8	0,47
1	29,5	31	1,1
1	30,5	29,4	1,1
1	31,5	26,2	1,17
1	32,5	23,6	1,15
1	33,5	27,2	1,05
1	34,5	23,4	1,05
1	35,5	23,2	1,17
1	36,5	24,2	1,46
1	37,5	29,2	1,57
1	38,5	29,2	1,66
1	39,5	26,8	1,36
1	40,5	27	1,02
1	41,5	26,2	1,02
1	42,5	24,2	0,75
1	43,5	22,8	0,7
1	44,5	24	0,66
1	45,5	21,2	0,63
1	46,5	20,2	0,62
1	47,5	16,4	0,76
1	48,5	14,6	0,72
1	49,5	16,2	0,26
1	50,5	18,8	0,05
1	51,5	21	0,05
1	52,5	25	0,55
1	53,5	23,2	1,25
1	54,5	20,8	1,25
1	55,5	20,2	1,29
1	56,5	20,2	1,39
1	57,5	16,8	1,64
1	58,5	19,8	1,5
1	59,5	21,2	1,35
1	60,5	23	0,88
1	61,5	23	1,15
1	62,5	22,4	1,21
1	63,5	23	1,3
1	64,5	23,2	1,15
1	65,5	22	1,04
1	66,5	20,8	1,06
1	67,5	21	1,17
1	68,5	18,4	1,23
1	69,5	16,4	1,19
1	70,5	16,6	0,96
1	71,5	17,2	0,66
1	72,5	19,2	0,36
1	73,5	19	0,36
1	74,5	19	0,51
1	75,5	17,4	0,63
1	76,5	17	0,7
1	77,5	16,2	0,7
1	78,5	18,6	0,58
1	79,5	18,4	0,59
1	80,5	17,6	0,76
1	81,5	15,6	0,98
1	82,5	14,8	0,92
1	83,5	13,4	0,75
1	84,5	12,8	0,69
1	85,5	13,2	0,85
1	86,5	16,6	1,03
1	87,5	16	1,03
1	88,5	16	1,01
1	89,5	17,2	0,69
1	90,5	20,2	0,69
1	91,5	18	0,69
1	92,5	19,8	0,7
1	94,5	16	0,48
1	95,5	14	0,48
1	96,5	14,6	0,43
1	97,5	14,2	0,63
1	98,5	18,8	0,63
1	99,5	19,8	0,75
1	100,5	18,6	0,73
1	101,5	18,8	0,71
1	102,5	19,2	0,63
1	103,5	16,8	0,65
1	104,5	18,2	0,68
1	105,5	20	0,66
1	106,5	21,2	0,66
1	107,5	22	1,01
1	108,5	21,8	1,01
1	109,5	18,8	1,27
1	110,5	18	1,27
1	111,5	17,2	1,16
1	112,5	17,4	1,02
1	113,5	17,4	0,87
1	114,5	20,8	0,9
1	115,5	21,2	1
1	116,5	19,6	1,03
1	117,5	19,2	0,87
1	118,5	20	0,46
1	147,5	27	0
1	148,5	27,6	0
1	149,5	27,6	0,51
1	151,5	27,6	0,51
1	152,5	28,6	0,51
1	153,5	28,6	0,27
1	154,5	25,8	0,56
1	155,5	20,2	0,56
1	156,5	22,4	1
1	157,5	23,2	1
1	158,5	23,4	1,21
1	159,5	23,2	1,31
1	160,5	24,4	1,34
1	161,5	23,6	1,42
1	162,5	19,4	1,57
1	163,5	18,2	1,53
1	164,5	19,2	1,35
1	165,5	18	1,38
1	166,5	16	1,54
1	167,5	16,8	1,78
1	168,5	18	1,59
1	169,5	16,6	1,51
1	170,5	17	1,4
1	171,5	17,8	1,41
1	172,5	18	1,3
1	173,5	17,2	0,77
1	174,5	18,2	0,49
1	175,5	18,6	0,62
1	176,5	19	0,62
1	177,5	17	0,8
1	178,5	17,8	0,8
1	179,5	19,2	0,69
1	180,5	19,2	0,56
1	181,5	18,6	0,56
1	182,5	20,4	0,88
1	183,5	21	1,32
1	184,5	19,8	1,32
1	185,5	20,6	0,74
1	186,5	20,2	0,74
1	187,5	19,4	0,62
1	188,5	18,8	0,64
1	189,5	18,4	0,58
1	190,5	17,4	0,53
1	191,5	19,6	0,54
1	192,5	21	0,7
1	193,5	20,8	0,8
1	194,5	20,2	0,82
1	195,5	19	0,72
1	196,5	20,8	0,53
1	197,5	21,6	0,32
1	198,5	21	0,49
1	199,5	24	0,61
1	200,5	27,4	1,26
1	201,5	26	1,69
1	202,5	23,2	1,95
1	203,5	24	1,74
1	204,5	21,6	1,6
1	205,5	19,6	1,38
1	206,5	17,6	1,39
1	207,5	19,2	1,39
1	208,5	20,4	1,34
1	209,5	19,8	1,19
1	210,5	20	1,04
1	211,5	20,2	0,97
1	212,5	19,2	0,99
1	213,5	16,4	1,15
1	214,5	17,8	1,24
1	215,5	18,6	1,4
1	216,5	20	1,39
1	217,5	20,8	0,82
1	218,5	22	0,82
1	219,5	22,4	0,71
1	220,5	22,4	0,68
1	221,5	20,8	0,64
1	223,5	21,8	0,73
1	224,5	19,2	0,73
1	225,5	19,6	0,81
1	227,5	21,2	0,82
1	228,5	19,6	0,82
1	229,5	20,8	0,95
1	230,5	20,6	1,3
1	231,5	21,2	1,62
1	232,5	21,8	2,32
1	233,5	22,4	2,32
1	234,5	23	2,36
1	236,5	24,6	2,3
1	237,5	26,2	2,3
1	238,5	26	2,1
1	239,5	26,4	2,03
1	240,5	26,6	1,99
1	241,5	25,8	2,27
1	242,5	23,4	2,32
1	243,5	23	2,52
1	244,5	21	1,93
1	245,1	20,45	1,24
2	2,5	15	2,19
2	3,5	17	2,24
2	4,5	19,8	2,24
2	5,5	19,8	2,08
2	6,5	19,6	2,08
2	7,5	22,6	2,62
2	8,5	22,8	2,62
2	9,5	22	2,76
2	10,5	19	2,71
2	11,5	20,4	2,29
2	12,5	17,8	2,19
2	13,5	15,2	1,83
2	14,5	14,6	1,61
2	15,5	16,8	1,49
2	16,5	16	1,4
2	17,5	17,4	1,4
2	18,5	18,4	1,38
2	19,5	17,6	1,33
2	20,5	18,4	1,32
2	21,5	16,8	1,07
2	22,5	17,2	0,93
2	23,5	18,8	0,93
2	24,5	22,6	0,86
2	25,5	23,4	0,78
2	26,5	26	0,58
2	27,5	24,8	0,59
2	28,5	22,6	1,18
2	29,5	20	1,18
2	30,5	21,4	1,28
2	31,5	19,8	1,13
2	32,5	20,4	0,99
2	33,5	20,2	0,96
2	34,5	21	1,08
2	35,5	17	1,08
2	36,5	19	1,23
2	37,5	18,8	1,24
2	38,5	18,6	1,04
2	39,5	16,6	1,02
2	40,5	19	0,7
2	41,5	19,4	0,7
2	42,5	20,2	0,83
2	43,5	21	0,83
2	44,5	22,2	1,07
2	45,5	22,6	1,28
2	46,5	21,2	1,36
2	47,5	19,8	1,36
2	51,5	16,6	0,76
2	52,5	19	0,76
2	54,5	17,4	0,49
2	55,5	18,2	0,49
2	56,5	17,6	0,52
2	58,5	17,4	0,81
2	59,5	21,6	0,81
2	60,5	23,2	0,79
2	61,5	23,6	0,78
2	62,5	21,8	0,72
2	63,5	23	0,63
2	64,5	20,8	0,59
2	65,5	20,6	1
2	66,5	22	1,36
2	67,5	21,8	1,45
2	68,5	19,6	1,53
2	69,5	19,4	1,38
2	70,5	18,8	1,36
2	71,5	19	1,44
2	72,5	18,4	1,52
2	73,5	16,8	1,27
2	74,5	16,4	1,11
2	75,5	18	0,82
2	76,5	16,8	0,82
2	78,5	17,6	0,93
2	79,5	18	0,93
2	80,5	16,6	1,02
2	81,5	18,2	1,18
2	82,5	18,8	0,49
2	83,5	21,8	0,49
2	84,5	23,2	0,43
2	85,5	24,8	0,58
2	86,5	24	0,91
2	87,5	23,6	1,05
2	88,5	16,6	0,67
2	89,5	13,8	0,67
2	95,5	9,4	0,32
2	96,5	14,4	0,32
2	97,5	16,2	0,46
2	98,5	18,6	0,72
2	99,5	23,4	0,72
2	100,5	25,2	0,78
2	101,5	23,8	0,79
2	102,5	26,4	0,85
2	103,5	25,2	0,83
2	105,5	20	0,99
2	106,5	18,8	0,99
2	107,5	16,6	1,01
2	108,5	15,6	0,76
2	109,5	15,2	0,76
2	110,5	18,4	0,72
2	111,5	20,2	0,71
2	112,5	21,4	0,7
2	113,5	23,6	0,65
2	114,5	24,2	0,6
2	115,5	21	0,62
2	116,5	21	0,9
2	117,5	23,6	0,9
2	118,5	20,8	1,55
2	119,5	20,2	1,55
2	120,5	21,6	1,34
2	121,5	21,2	0,81
2	123,5	21,4	1,18
2	124,5	21,4	1,18
2	125,5	20,2	1,19
2	126,5	20,6	1,19
2	127,5	20,6	0,93
2	130,5	20,6	1,03
2	131,5	19	1,03
2	132,5	18,8	1,06
2	133,5	21	1,01
2	134,5	18	0,75
2	135,5	15,4	0,75
2	136,5	16,4	0,65
2	137,5	15,8	0,73
2	138,5	15,6	0,77
2	139,5	15,6	0,81
2	140,5	17,4	0,85
2	141,5	16,8	0,86
2	142,5	16,8	0,86
2	143,5	15,6	0,83
2	144,5	18,2	0,72
2	145,5	18,2	0,75
2	146,5	19	0,93
2	147,5	18,6	1,06
2	148,5	18,2	0,53
2	149,5	17,8	0,53
2	151,5	16,8	0,85
2	152,5	17,4	0,85
2	153,5	18,4	0,97
2	156,5	19	0,51
2	157,5	18,4	0,51
2	158,5	17,4	0,47
2	160,5	15,2	0,48
2	161,5	14,4	0,48
2	162,5	17,6	0,43
2	163,5	18,4	0,43
2	164,5	20,2	0,52
2	165,5	21	0,85
2	166,5	20	1,1
2	168,5	17,6	1,28
2	169,5	19,8	1,28
2	170,5	19,6	1,24
2	172,5	21,4	0,99
2	173,5	23,2	0,99
2	174,5	20,6	0,97
2	175,5	20,4	0,6
2	176,5	20,8	0,6
2	177,5	19,4	0,33
2	179,5	15	0,79
2	180,5	14,2	0,79
2	181,5	13	0,79
2	182,5	11,8	0,62
2	183,5	15	0,49
2	184,5	14,2	0,39
2	186,5	17,6	0,08
2	187,5	18	0,08
2	188,5	16,2	0,81
2	189,5	15,6	0,81
2	190,5	16	1,18
2	191,5	16,6	1,12
2	192,5	17,2	0,55
2	193,5	17,4	0,55
2	194,5	19,6	0,51
2	195,5	18,6	0,45
2	196,5	17,4	0,45
2	197,5	19	0,46
2	198,5	19	0,48
2	199,5	18,6	0,51
2	200,5	19,8	0,65
2	201,5	22	0,65
2	202,5	22,2	0,74
2	203,5	23,8	1,02
2	204,5	26,4	1,02
2	205,5	23,8	1,09
2	206,5	23,6	1,09
2	207,5	21	0,89
2	208,5	20	0,58
2	209,5	15,6	0,59
2	210,5	16,4	0,9
2	211,5	14,4	0,9
2	212,5	17	1,04
2	213,5	18	1,17
2	214,5	22,6	1,24
2	215,5	23,4	1,5
2	216,5	24	1,75
2	217,5	24,8	1,8
2	218,5	24,8	1,95
2	219,5	23,2	1,95
2	220,5	24,4	1,91
2	221,5	24,4	1,62
2	222,5	24	1,43
2	223,5	25,4	1,03
2	224,5	25,6	0,82
2	225,5	24,2	0,84
2	226,5	27,4	1,15
2	227,5	26,8	1,79
2	228,5	25,2	1,79
2	229,5	25,8	1,76
2	230,5	28,6	1,49
2	231,5	28,2	1,41
2	232,5	27	1,41
2	233,5	25,8	1,66
2	234,5	23,4	2,27
2	235,5	22	2,27
2	236,5	19,4	2,24
2	237,5	18,6	2,16
2	238,5	17,8	2,37
2	239,5	16,4	2,37
2	240,37	13,06	2,37
3	2,5	18,4	2,96
3	3,5	18,4	3,07
3	4,5	18,8	3,42
3	5,5	17,2	3,49
3	6,5	17,2	2,39
3	7,5	19,6	2,39
3	8,5	20,4	2,38
3	9,5	20,2	2,47
3	10,5	20,4	2,15
3	11,5	19,6	1,21
3	12,5	17,4	0,7
3	14,5	14	0,52
3	15,5	13,6	0,52
3	16,5	13	0,75
3	17,5	13,2	1,2
3	18,5	14,4	1,42
3	19,5	15	1,42
3	20,5	15,8	1,17
3	21,5	16,8	1,04
3	23,5	15,2	1,06
3	24,5	15,8	1,06
3	25,5	16,8	1,13
3	26,5	18	1,48
3	27,5	18,8	1,48
3	28,5	19,2	1,1
3	29,5	18,8	1,23
3	30,5	19,6	1,23
3	31,5	19,4	1,66
3	32,5	18	1,66
3	33,5	19,2	1,51
3	34,5	18,8	1,18
3	35,5	17,2	1,18
3	36,5	15,8	0,81
3	37,5	18,4	0,81
3	38,5	17,6	0,76
3	39,5	17,6	0,74
3	40,5	20,2	0,85
3	41,5	20,2	0,85
3	42,5	18,6	0,93
3	43,5	17,2	0,9
3	44,5	19,4	0,72
3	47,5	23,2	0,33
3	48,5	24,8	0,33
3	49,5	23,6	0,12
3	50,5	22,4	0,08
3	51,5	22,8	0,16
3	52,5	20,6	0,31
3	53,5	21	1,54
3	54,5	22	1,54
3	55,5	23	1,69
3	56,5	22,4	1,56
3	57,5	22,2	0,99
3	58,5	22,2	0,67
3	59,5	20,8	0,84
3	60,5	18,4	1,32
3	61,5	18,6	1,59
3	62,5	17,8	1,51
3	63,5	18,4	1,42
3	64,5	18,6	1,54
3	65,5	18	1,58
3	66,5	17,8	1,24
3	67,5	19,2	0,78
3	68,5	18,2	0,62
3	69,5	17,4	0,62
3	70,5	21,4	0,94
3	71,5	23	1,51
3	73,5	21,8	1,53
3	74,5	22,4	1,53
3	75,5	19,4	0,84
3	76,5	15,6	0,84
3	77,5	16,6	0,75
3	78,5	17,4	0,75
3	79,5	17,4	0,39
3	80,5	16,2	0,29
3	81,5	18	0,23
3	82,5	16,8	0,2
3	83,5	19,2	0,25
3	84,5	19	0,25
3	85,5	22	0,27
3	86,5	22,4	0,35
3	87,5	25,6	0,3
3	88,5	20,8	0,22
3	90,5	11,8	0,08
3	91,5	7,8	0,08
3	92,5	1,2	0,27
3	93,5	2,2	0,27
3	94,5	7	0,34
3	95,5	9	0,34
3	96,5	11,6	0,38
3	97,5	15	0,42
3	98,5	15,2	0,55
3	99,5	14	0,37
3	100,5	15	0,37
3	101,5	15,6	0,37
3	102,5	16,6	0,5
3	103,5	18,8	0,94
3	104,5	18,8	1,06
3	105,5	19,2	0,83
3	106,5	17,8	0,56
3	107,5	16,2	0,41
3	108,5	17,2	0,41
3	109,5	16,8	0,57
3	110,5	16	0,73
3	111,5	17,8	0,78
3	112,5	18,2	1,05
3	113,5	17	1,05
3	114,5	17	0,94
3	115,5	17,6	0,58
3	116,5	15,8	0,13
3	117,5	15,4	0,4
3	118,5	13,8	0,4
3	119,5	13,8	0,77
3	121,5	16,8	0,92
3	122,5	16,8	0,92
3	123,5	16,8	0,81
3	124,5	18,2	0,83
3	125,5	16,4	0,93
3	126,5	15,2	0,93
3	127,5	15,6	0,69
3	128,5	17,2	0,69
3	129,5	18,4	0,61
3	130,5	17,6	0,61
3	131,5	17,6	0,88
3	132,5	17	1,54
3	133,5	15,6	0,84
3	134,5	12,8	0,84
3	135,5	17,2	0,24
3	136,5	18,2	0,27
3	137,5	18	0,34
3	138,5	19,2	0,65
3	139,5	19	0,82
3	140,5	19	1,07
3	141,5	21,2	1,19
3	142,5	20,6	1,19
3	143,5	20,2	0,97
3	144,5	20	0,69
3	145,5	16,2	0,8
3	146,5	15	1,06
3	147,5	16,2	1,61
3	148,5	18,4	1,36
3	149,5	19	1,36
3	150,5	21,2	1,01
3	151,5	21,4	0,76
3	152,5	26,4	0,61
3	153,5	23,4	0,59
3	154,5	22,6	0,41
3	155,5	21,2	0,41
3	156,5	21	0,39
3	157,5	17,6	0,5
3	158,5	16,6	0,5
3	159,5	19	0,47
3	160,5	18,8	0,39
3	161,5	16,6	0,29
3	162,5	15,6	0,22
3	163,5	15,2	0,25
3	164,5	15,6	0,48
3	165,5	17,4	0,48
3	166,5	18	0,6
3	167,5	17,6	0,75
3	168,5	20,6	0,87
3	169,5	19,2	1,24
3	170,5	18,8	1,65
3	171,5	19,2	1,65
3	172,5	19,2	1,65
3	173,5	18	1,32
3	174,5	17,2	1,32
3	175,5	16,4	1,19
3	176,5	19,6	1,05
3	177,5	18,6	0,63
3	178,5	19,6	0,37
3	180,5	21,4	1,29
3	181,5	20	1,29
3	182,5	24	1,48
3	183,5	26,8	1,64
3	184,5	29	2,1
3	185,5	30,2	2,39
3	186,5	30,4	2,33
3	187,5	29,6	1,99
3	188,5	26,6	1,88
3	189,5	25,2	1,48
3	190,5	23,6	1,26
3	191,5	22,4	1,63
3	192,5	20,2	2,16
3	193,5	20,8	2,46
3	194,5	21	1,43
3	195,5	22,6	0,68
3	196,5	22,6	0,68
3	197,22	24,37	2,7
4	2,5	17,2	1,77
4	3,5	18,4	1,77
4	4,5	20,6	1,98
4	5,5	19,4	2,35
4	6,5	20	2,75
4	7,5	20,8	3,07
4	8,5	21,2	3,07
4	10,5	19,2	1,01
4	11,5	16,6	1,01
4	12,5	18	1,06
4	13,5	18,2	1,1
4	14,5	19,4	1,17
4	15,5	19,4	1,58
4	16,5	22,8	1,58
4	17,5	21,6	1,78
4	18,5	20,8	1,27
4	19,5	20,6	0,81
4	20,5	20,8	0,77
4	21,5	19,2	0,82
4	22,5	19,2	0,8
4	23,5	23,6	0,83
4	24,5	23,2	1,16
4	25,5	24,8	1,83
4	26,5	25,8	2,29
4	27,5	23,6	1,35
4	28,5	19,8	1,35
4	29,5	20,2	1,15
4	30,5	19,4	1,19
4	32,5	21,6	0,63
4	33,5	20,8	0,63
4	34,5	19	0,74
4	35,5	17,4	0,74
4	36,5	16	0,75
4	37,5	20	0,73
4	38,5	25	0,76
4	39,5	26,2	0,92
4	40,5	26,4	1,5
4	41,5	25,8	1,5
4	42,5	20,4	1,48
4	43,5	15,4	0,52
4	44,5	15,6	0,52
4	45,5	17	0,52
4	46,5	23,6	0,49
4	47,5	24,2	0,41
4	48,5	21	0,23
4	49,5	17	0,23
4	52,5	12,4	0,23
4	53,5	16,4	0,23
4	54,5	21,2	0,47
4	55,5	25,2	0,96
4	56,5	23	1,43
4	57,5	21,4	1,51
4	58,5	21,6	1,44
4	59,5	21	1,06
4	60,5	20,8	0,61
4	61,5	21	0,56
4	62,5	20	0,56
4	63,5	18,4	0,58
4	65,5	14,8	0,58
4	66,5	15,2	0,58
4	67,5	15	0,49
4	68,5	15,2	0,49
4	69,5	16,8	0,56
4	70,5	18,4	0,58
4	71,5	17,4	0,68
4	72,5	20,8	0,77
4	73,5	20,4	0,86
4	74,5	17,4	0,86
4	75,5	17	0,7
4	76,5	16,4	0,59
4	77,5	15,4	0,57
4	81,5	22,4	0,7
4	82,5	23,6	0,7
4	83,5	23	0,84
4	84,5	22,6	0,95
4	85,5	22,6	0,79
4	86,5	20	0,79
4	87,5	18,4	0,73
4	88,5	19,4	1,13
4	89,5	18,8	1,13
4	90,5	16,8	1,17
4	91,5	17,4	0,91
4	92,5	16,2	0,6
4	93,5	16,2	0,44
4	94,5	16,2	0,66
4	95,5	17,2	0,66
4	96,5	15,8	0,64
4	97,5	15,2	0,45
4	98,5	14,2	0,41
4	99,5	15,6	0,76
4	100,5	15,6	0,76
4	101,5	16,4	0,91
4	102,5	17,8	0,55
4	103,5	17,6	0,55
4	104,5	16,4	0,59
4	105,5	16,6	0,77
4	106,5	15	0,73
4	109,5	20,4	0,83
4	110,5	20,4	0,83
4	111,5	24,2	1,16
4	112,5	22,2	1,16
4	113,5	20,4	1,31
4	114,5	17,6	0,86
4	115,5	16,4	0,86
4	116,5	11,6	0,8
4	117,5	12	0,77
4	118,5	12,4	0,72
4	119,5	13,4	0,4
4	120,5	14,2	0,4
4	121,5	14,8	0,52
4	122,5	13,6	0,52
4	123,5	14	0,61
4	124,5	14,6	0,64
4	125,5	14,6	0,61
4	128,5	15	0,49
4	129,5	14,6	0,49
4	130,5	14,6	0,54
4	131,5	15	0,54
4	132,5	12,8	0,66
4	135,5	15,4	0,55
4	136,5	15,2	0,55
4	139,5	18,4	1,01
4	140,5	18	1,01
4	141,5	19,2	1,14
4	142,5	17	1,27
4	143,5	13,4	1,19
4	144,5	14,2	0,66
4	145,5	16	0,34
4	146,5	15,8	1
4	147,5	16,2	1
4	148,5	17,4	0,85
4	149,5	17,6	0,85
4	150,5	18,2	0,36
4	151,5	20,6	0,99
4	152,5	24	0,99
4	153,5	25,6	1,31
4	154,5	23,2	1,18
4	155,5	21,4	0,92
4	156,5	18,8	0,74
4	157,5	15,4	0,7
4	159,5	15,6	0,68
4	160,5	16,8	0,68
4	161,5	18,4	0,64
4	162,5	18,4	0,7
4	163,5	18,4	1,12
4	164,5	17,6	1,37
4	165,5	16,4	1,37
4	166,5	14,6	1,22
4	167,5	16,4	0,82
4	168,5	15,6	0,8
4	169,5	15	0,92
4	170,5	15,6	0,84
4	171,5	17,4	0,84
4	172,5	16,6	0,72
4	173,5	16,8	0,76
4	174,5	16,6	1,04
4	175,5	17,6	1,17
4	176,5	18,2	1,14
4	177,5	17,8	1,14
4	178,5	17,8	1,24
4	179,5	17,4	1,84
4	180,5	18	1,84
4	181,5	16,8	1,98
4	182,5	19,8	2,15
4	183,5	21	2,4
4	184,5	23,2	2,82
4	185,5	23	3
4	186,5	23	3,14
4	187,5	21,6	3,5
4	188,5	20,2	3,5
4	189,13	19,83	3,26
5	2,5	16,6	2,35
5	3,5	18,6	2,35
5	4,5	20,6	1,63
5	5,5	21,4	1,91
5	6,5	20,4	2,34
5	7,5	20,8	2,35
5	8,5	20,2	2,05
5	9,5	18,8	1,9
5	10,5	16,2	2,1
5	11,5	16	1,9
5	12,5	15,2	1,72
5	13,5	14,8	1,17
5	14,5	18,2	1,17
5	15,5	21	1,61
5	16,5	19,4	1,61
5	17,5	21,8	1,63
5	18,5	22,8	1,09
5	21,5	22,2	0,72
5	22,5	21,2	0,72
5	23,5	21,6	1,25
5	24,5	21,8	1,25
5	25,5	19,8	1,2
5	26,5	21,2	0,54
5	27,5	21,4	0,43
5	28,5	20,8	0,61
5	29,5	22	1,31
5	30,5	22	1,31
5	31,5	21,4	1,71
5	32,5	20,4	1,71
5	33,5	20	1,3
5	34,5	18,8	1,19
5	35,5	17,8	0,82
5	36,5	15,6	0,8
5	37,5	15	1,1
5	38,5	16,6	1,59
5	39,5	15,6	1,56
5	40,5	14,6	1,56
5	41,5	17,6	0,56
5	42,5	16,2	0,51
5	43,5	14,8	0,57
5	44,5	12,6	0,18
5	45,5	10,4	0,18
5	48,5	6,2	0,29
5	49,5	9,2	0,29
5	50,5	12,4	0,59
5	51,5	14,6	0,7
5	52,5	16,6	0,83
5	53,5	18,4	0,99
5	54,5	19,8	1,07
5	55,5	19,4	1,22
5	56,5	20,2	1,08
5	57,5	19,4	0,61
5	58,5	16,8	0,39
5	59,5	17	0,39
5	60,5	17,4	0,4
5	61,5	17,4	0,49
5	62,5	20,2	0,49
5	63,5	19,6	0,35
5	64,5	19,4	0,73
5	65,5	19,6	0,73
5	66,5	21,6	0,91
5	67,5	25,4	0,91
5	69,5	27,6	0,68
5	70,5	28	0,68
5	71,5	27	0,94
5	72,5	21,4	1,51
5	73,5	19	1,6
5	74,5	20,4	1,75
5	75,5	18,6	1,45
5	76,5	20,8	1,19
5	77,5	22,4	1,22
5	78,5	21	1,22
5	79,5	20,6	1,33
5	80,5	22,4	1,42
5	81,5	21	1,4
5	82,5	19,8	1,2
5	83,5	20,4	0,85
5	84,5	20,8	0,43
5	85,5	19,8	0,39
5	86,5	18,6	0,58
5	87,5	18,4	0,69
5	88,5	18	0,71
5	89,5	16,2	0,56
5	90,5	16,4	0,59
5	92,5	15,4	0,7
5	93,5	14	0,7
5	95,5	15,8	0,62
5	96,5	13,8	0,62
5	97,5	14,8	0,42
5	98,5	15,2	0,42
5	99,5	12,4	0,25
5	100,5	11,8	0,21
5	101,5	13	0,21
5	102,5	14	0,34
5	103,5	16,4	0,58
5	104,5	18,4	0,74
5	105,5	19,6	0,68
5	106,5	20,2	0,74
5	107,5	19,2	0,74
5	108,5	18,4	0,84
5	109,5	16	0,65
5	110,5	14,8	0,53
5	111,5	14,4	0,68
5	112,5	14,2	0,82
5	113,5	12,6	1,19
5	114,5	16	1,3
5	115,5	16,8	1,13
5	116,5	17,6	0,51
5	117,5	17,6	0,56
5	118,5	18	0,56
5	119,5	16,4	0,76
5	120,5	17,8	0,89
5	121,5	16	1,05
5	122,5	16,8	1,05
5	123,5	15,8	0,76
5	124,5	17	0,65
5	125,5	15,2	0,45
5	126,5	16	0,23
5	127,5	16,6	0,23
5	128,5	17,2	0,63
5	129,5	15,2	0,63
5	130,5	16	0,94
5	131,5	16,4	1,01
5	132,5	14,4	1,04
5	133,5	14,8	0,8
5	134,5	14,4	0,55
5	135,5	15,6	0,31
5	136,5	16,4	0,34
5	137,5	19,4	0,34
5	138,5	21	0,9
5	139,5	23,6	1,32
5	140,5	22,2	1,27
5	141,5	21,4	1,27
5	142,5	19,4	0,98
5	143,5	20	0,86
5	144,5	19	1,21
5	145,5	20,4	1,41
5	146,5	20,2	1,7
5	147,5	22	1,7
5	148,5	21,4	1,79
5	149,5	22,2	1,17
5	150,5	20,6	1,01
5	151,5	22,6	0,64
5	152,5	20,8	0,52
5	153,5	18	0,61
5	154,5	18,4	0,6
5	155,5	21,2	0,43
5	156,5	18,6	0,66
5	157,5	19,8	0,8
5	158,5	20,4	0,86
5	159,5	21,6	0,86
5	160,5	20,6	0,95
5	161,5	21,4	0,95
5	162,5	20,2	1,05
5	163,5	21,6	1,26
5	164,5	20	1,26
5	165,5	23,8	1,76
5	166,5	23,8	1,93
5	167,5	24,6	2,31
5	168,5	24,2	2,36
5	169,5	25,2	2,28
5	170,5	23	2,45
5	171,5	25,6	2,78
5	172,5	27	2,78
5	176,5	19,8	2,71
5	177,5	20	2,71
5	178,42	19,44	2,96
6	4,5	20,6	2,06
6	5,5	20,4	2,06
6	6,5	23	2,38
6	7,5	24	2,3
6	8,5	26,8	1,99
6	9,5	26,2	1,54
6	10,5	27,8	1,91
6	12,5	27,2	1,67
6	13,5	26,8	1,67
6	14,5	27,6	1,48
6	15,5	27,2	1,44
6	16,5	26,8	1,59
6	17,5	26,2	1,75
6	18,5	26,4	1,74
6	19,5	26,8	1,33
6	20,5	24	1,11
6	21,5	20,4	1,23
6	22,5	21,6	1,39
6	23,5	19,4	1,5
6	24,5	18,4	1,37
6	25,5	23,6	0,55
6	26,5	26	0,55
6	27,5	25	0,26
6	28,5	27,6	0,26
6	29,5	26,6	0,21
6	30,5	23,4	0,21
6	31,5	24,4	0,46
6	32,5	27	0,57
6	33,5	26,2	0,49
6	35,5	30	0,62
6	36,5	28,4	0,62
6	37,5	24,4	0,77
6	38,5	19,6	0,77
6	39,5	18,6	0,8
6	40,5	20,6	0,85
6	41,5	23,2	1,13
6	42,5	23,6	1,79
6	43,5	25,8	1,79
6	44,5	24,6	1,71
6	45,5	22,2	1,71
6	46,5	20,6	1,42
6	47,5	22	1,42
6	48,5	22,2	1,18
6	49,5	21,4	0,9
6	50,5	19	0,49
6	51,5	19	0,32
6	52,5	18	0,79
6	53,5	18,4	0,92
6	54,5	18,8	0,92
6	55,5	18,6	0,88
6	56,5	15,8	0,74
6	57,5	12,4	0,69
6	62,5	9	0,16
6	63,5	11,6	0,16
6	64,5	14,6	0,19
6	65,5	14,8	0,2
6	66,5	15,8	0,33
6	67,5	14,2	0,5
6	68,5	14,2	0,53
6	69,5	15,2	0,49
6	70,5	15,8	0,54
6	71,5	18	0,78
6	72,5	19,8	0,84
6	73,5	22	1
6	74,5	21,8	0,65
6	75,5	18,8	0,44
6	76,5	18	0,38
6	77,5	15,6	0,57
6	78,5	13,8	0,57
6	79,5	13,4	0,45
6	80,5	15	0,36
6	81,5	15,8	0,4
6	82,5	16,6	0,42
6	83,5	17,2	0,48
6	84,5	17	0,48
6	85,5	17,4	0,3
6	88,5	16,6	0,7
6	89,5	16,8	0,7
6	90,5	17	1,54
6	91,5	18,2	1,4
6	92,5	19	0,66
6	93,5	16,4	0,66
6	94,5	15,8	0,36
6	95,5	15,2	0,51
6	96,5	16,6	0,51
6	97,5	15,2	0,52
6	98,5	17,6	0,52
6	99,5	17,4	0,65
6	100,5	18,4	0,67
6	101,5	16,6	0,68
6	102,5	17,4	0,79
6	103,5	16,8	0,68
6	104,5	18	0,42
6	105,5	19,2	0,77
6	106,5	21	1,34
6	107,5	21,4	1,42
6	108,5	21,6	1,42
6	109,5	20,8	1,17
6	111,5	19	0,92
6	112,5	21,2	0,92
6	113,5	20,2	0,86
6	114,5	20,2	0,55
6	115,5	20,8	0,31
6	116,5	18,8	0,29
6	118,5	14,4	0,27
6	119,5	15,8	0,27
6	120,5	16,8	0,26
6	121,5	16,2	0,39
6	122,5	17,4	0,97
6	124,5	15,4	1,28
6	125,5	13,4	1,28
6	126,5	14,8	0,7
6	127,5	15	0,68
6	128,5	15,6	0,68
6	129,5	17,4	0,87
6	130,5	19,4	0,9
6	131,5	20,4	0,74
6	132,5	21,2	0,6
6	133,5	20,4	1,35
6	134,5	20,8	1,35
6	135,5	19,8	1,77
6	136,5	19,8	2,07
6	137,5	21,6	2,14
6	138,5	23	1,54
6	139,5	22,8	1,07
6	140,5	23,4	0,54
6	141,5	22,4	0,39
6	142,5	20,6	0,58
6	143,5	20,8	0,63
6	144,5	21,2	0,62
6	145,5	19,8	0,62
6	146,5	22,2	1,24
6	147,5	21,2	1,24
6	148,5	20,6	1,17
6	149,5	21,6	1,58
6	150,5	23,6	1,85
6	151,5	20,8	1,9
6	152,5	23,6	1,77
6	153,5	23,8	1,41
6	154,5	22,2	1,37
6	155,5	22,8	1,37
6	156,5	24,8	1,22
6	157,5	23,8	1,05
6	158,5	23,2	1,26
6	159,5	23,8	1,26
6	160,5	24,4	1,5
6	161,5	23,2	1,64
6	162,5	20,2	1,57
6	163,5	20,2	1,57
6	164,5	20,4	1,83
6	165,5	18,2	2,46
6	166,5	16,4	2,46
6	167,5	16,8	1,88
6	168,45	14,84	1,88
7	2,5	26,4	1,46
7	3,5	30,2	1,46
7	4,5	30,4	1,42
7	5,5	29,4	1,31
7	6,5	27	1,31
7	7,5	22,4	1,97
7	8,5	18,4	1,97
7	9,5	14,2	2,31
7	10,5	13,8	1,91
7	11,5	15,4	1,5
7	12,5	15	1,5
7	13,5	15,8	1,58
7	14,5	16	1,4
7	15,5	14,6	1,4
7	16,5	14,4	1,14
7	17,5	14,6	1,14
7	18,5	14,6	1,14
7	19,5	17	1,17
7	20,5	19,6	1,21
7	21,5	19,8	1,21
7	22,5	19,6	1,15
7	23,5	19,4	1,1
7	24,5	19,6	1,05
7	25,5	19,2	0,99
7	26,5	19,4	0,95
7	27,5	20,6	1,21
7	28,5	19,6	1,32
7	29,5	17,4	1,81
7	30,5	19,4	1,88
7	31,5	18,2	1,6
7	32,5	18,2	1,34
7	33,5	19,6	0,86
7	34,5	21,4	0,86
7	35,5	19,6	1,1
7	36,5	19	1,33
7	37,5	20,2	1,33
7	38,5	22	1,14
7	39,5	22,2	0,9
7	40,5	20,8	1,08
7	41,5	23,4	1,08
7	42,5	24	1,08
7	43,5	22,4	0,87
7	44,5	20,4	0,93
7	45,5	23	1,1
7	46,5	21,2	1,04
7	47,5	19,8	0,79
7	48,5	18,2	0,88
7	49,5	18,4	0,88
7	50,5	17,4	0,9
7	51,5	19	1,05
7	52,5	16,2	0,97
7	53,5	17,8	0,89
7	54,5	20,2	0,73
7	55,5	27,2	0,69
7	56,5	22,2	0,74
7	57,5	20,8	0,53
7	60,5	5	0,11
7	61,5	9,2	0,11
7	62,5	15	0,05
7	63,5	19,6	0,05
7	64,5	28,2	0,23
7	65,5	38,2	0,79
7	66,5	39,6	0,79
7	67,5	36,8	1
7	68,5	41	1,01
7	69,5	40,2	0,89
7	70,5	34,4	0,89
7	71,5	37,6	0,8
7	72,5	40,6	0,8
7	73,5	40,6	0,83
7	75,5	32,2	1,13
7	76,5	27	1,13
7	77,5	23	1,18
7	78,5	17,2	1,18
7	79,5	17,6	1,18
7	80,5	15,2	1,22
7	81,5	15,2	1,24
7	82,5	18,2	1,24
7	83,5	18,4	0,93
7	84,5	15,6	0,39
7	85,5	16,4	0,39
7	86,5	15,6	0,64
7	87,5	14,6	0,64
7	88,5	15,2	0,77
7	89,5	17,2	0,84
7	90,5	17,4	0,92
7	91,5	18,8	0,94
7	92,5	17,6	0,89
7	93,5	18,2	0,63
7	94,5	19,2	0,55
7	95,5	26,4	0,61
7	96,5	30,2	0,79
7	97,5	33	0,6
7	98,5	39,4	0,6
7	99,5	45	0,59
7	100,5	38,2	0,7
7	101,5	33,2	0,7
7	102,5	34,2	0,62
7	103,5	26,8	0,64
7	104,5	21	0,79
7	105,5	21	1,23
7	106,5	21,2	1,23
7	107,5	17,6	1,07
7	108,5	16,4	0,8
7	109,5	16,4	0,6
7	110,5	14,2	0,52
7	111,5	15,6	0,41
7	112,5	16,2	0,41
7	113,5	17,4	0,61
7	114,5	16,8	0,61
7	115,5	18,4	0,62
7	116,5	16,6	0,62
7	117,5	15,8	0,36
7	120,5	17,4	0,66
7	121,5	19,2	0,66
7	122,5	20	0,73
7	123,5	22	0,73
7	124,5	19,8	0,68
7	125,5	21,2	0,57
7	126,5	21	0,55
7	127,5	22,8	0,5
7	128,5	23	1,13
7	129,5	25,4	1,13
7	130,5	23,8	1,67
7	131,5	22,8	2,33
7	132,5	22,8	1,44
7	133,5	23,2	1,44
7	134,5	22,4	0,75
7	135,5	26,4	0,89
7	136,5	27,4	2,18
7	137,5	28,8	2,18
7	138,5	26,2	2,15
7	139,5	25,8	1,86
7	140,5	21,4	1,31
7	141,5	19,6	0,72
7	142,5	15,4	0,72
7	143,5	17,6	0,6
7	144,5	17,6	0,6
7	145,5	20	1,05
7	146,5	23	1,05
7	147,5	24,6	1,68
7	148,5	21,2	1,58
7	149,5	21,8	1,58
7	150,5	20,4	1,8
7	151,5	18,2	1,8
7	152,5	17,6	2,72
7	153,5	19,2	3,33
7	154,5	19,2	3,61
7	155,5	15,6	3,63
7	156,41	14,53	4,69
8	2,5	13,6	2,09
8	3,5	14,8	2,17
8	4,5	16,8	2,24
8	5,5	15,6	2,23
8	6,5	18	2,14
8	7,5	21,2	1,91
8	8,5	22,4	1,91
8	9,5	21,6	1,93
8	10,5	24,4	1,62
8	11,5	22,6	0,89
8	12,5	19,6	0,89
8	13,5	17,4	0,83
8	14,5	19,2	1,18
8	15,5	17,2	1,19
8	16,5	17	0,77
8	17,5	18,2	0,76
8	19,5	20	1,62
8	20,5	21,6	1,62
8	21,5	23,4	1,61
8	22,5	23,2	1,61
8	23,5	24,4	1,95
8	24,5	25	1,99
8	25,5	24,2	1,84
8	26,5	23,2	1,23
8	27,5	23,8	1,23
8	28,5	23,8	1,25
8	29,5	21,4	1,29
8	30,5	22,4	1,4
8	31,5	23,6	1,38
8	32,5	23,2	1,38
8	33,5	20,6	0,77
8	34,5	22,4	0,65
8	35,5	23,2	0,42
8	36,5	24,8	0,33
8	37,5	25	0,49
8	38,5	26,8	0,5
8	39,5	28,8	0,57
8	40,5	31,2	0,93
8	41,5	25,6	1,08
8	42,5	20,6	1,08
8	43,5	15,4	0,76
8	48,5	12,2	0,34
8	49,5	14,8	0,34
8	50,5	17,8	0,3
8	51,5	17,8	0,3
8	52,5	17,8	0,43
8	53,5	16,8	0,76
8	54,5	19,6	1,05
8	55,5	18,6	1,13
8	56,5	17,8	0,92
8	57,5	16,8	0,61
8	58,5	17,2	0,58
8	60,5	15	0,91
8	61,5	15	0,91
8	62,5	17	0,99
8	63,5	18,8	0,83
8	64,5	20	0,68
8	65,5	24,6	0,33
8	66,5	26,6	0,33
8	67,5	25,4	0,5
8	68,5	25,6	0,5
8	69,5	26,8	0,6
8	70,5	21,2	0,91
8	71,5	19	1,26
8	72,5	18,8	1,33
8	73,5	20	1,68
8	74,5	18,8	1,68
8	75,5	19,4	1,64
8	76,5	19,6	0,95
8	77,5	20,4	0,95
8	78,5	17,8	0,29
8	79,5	18	0,29
8	80,5	18,8	0,26
8	81,5	18,2	0,46
8	82,5	17,6	0,48
8	83,5	17,8	1,08
8	84,5	16,2	1,08
8	85,5	19,8	0,44
8	89,5	22,6	0,38
8	90,5	17,2	0,38
8	91,5	16,2	0,49
8	92,5	16,4	0,55
8	93,5	15,8	0,53
8	94,5	17,6	0,61
8	95,5	20,4	0,75
8	96,5	23,8	0,98
8	97,5	26,6	0,98
8	98,5	27,8	0,99
8	99,5	29	1,03
8	100,5	32,4	0,74
8	101,5	30,6	0,74
8	102,5	29,6	1,12
8	103,5	25,8	1,59
8	104,5	24,4	1,55
8	105,5	19,8	1,55
8	106,5	17,4	0,67
8	107,5	17,8	0,46
8	108,5	18,6	0,6
8	109,5	18,2	0,6
8	111,5	17,2	0,49
8	112,5	15,6	0,49
8	113,5	17	0,35
8	114,5	16,8	0,3
8	115,5	17,4	0,31
8	116,5	17,8	0,49
8	117,5	17	0,49
8	118,5	17,6	0,51
8	119,5	17,2	0,51
8	120,5	17,2	0,55
8	121,5	17,4	0,94
8	122,5	18	0,94
8	123,5	18,6	1,4
8	124,5	20,8	1,4
8	125,5	23,2	1,57
8	126,5	27,4	1,25
8	127,5	29,6	1
8	128,5	27,2	1,11
8	129,5	28,8	2,39
8	130,5	24,8	2,07
8	131,5	22	2,07
8	132,5	19,8	0,92
8	133,5	20,2	0,92
8	134,5	16	0,85
8	135,5	16,8	1,47
8	136,5	17,2	1,47
8	137,5	17	1,61
8	138,5	16,4	1,44
8	139,5	18,2	1,23
8	140,5	17,4	1,23
8	141,5	15,6	1,96
8	142,5	15	1,96
8	143,5	16,6	2,57
8	144,13	16,28	2,57
9	2,5	18,4	2,22
9	3,5	15,4	2,22
9	4,5	17,2	2,28
9	5,5	17,4	2,09
9	6,5	20,6	1,87
9	7,5	18	1,87
9	8,5	19	2,18
9	9,5	17	1,62
9	10,5	20	1,62
9	11,5	16,8	1,36
9	12,5	20	1,61
9	13,5	21,2	1,61
9	14,5	21	2,1
9	15,5	18,8	1,72
9	16,5	17,4	1,72
9	17,5	17,6	1,32
9	18,5	16,6	1,2
9	19,5	18,6	1,58
9	20,5	18	1,58
9	21,5	19,8	1,4
9	22,5	16,8	1,07
9	24,5	14,6	1,01
9	25,5	14,2	1,01
9	26,5	15,2	1,35
9	27,5	15,2	1,6
9	28,5	15,4	1,7
9	29,5	15,2	1,35
9	30,5	17	0,79
9	31,5	17,4	0,47
9	32,5	18	0,53
9	33,5	17,4	0,53
9	34,5	19,6	0,78
9	35,5	20,4	0,78
9	36,5	19,6	1
9	37,5	18,2	1
9	38,5	20,2	0,57
9	39,5	18,6	0,57
9	63,5	2,6	0,14
9	64,5	3,4	0,14
9	69,5	18,2	0,56
9	70,5	19,6	0,56
9	71,5	22	0,67
9	72,5	25,8	0,62
9	73,5	26	0,6
9	74,5	22,8	0,69
9	76,5	21,4	1,42
9	77,5	18,2	1,42
9	78,5	18,6	1,82
9	79,5	19,4	1,57
9	80,5	20,4	0,78
9	81,5	20	0,78
9	82,5	19,4	0,94
9	83,5	21,8	1,1
9	84,5	22,2	1,11
9	85,5	21,6	1,12
9	86,5	21,4	1,39
9	87,5	25,6	1,39
9	88,5	24,2	1,46
9	90,5	24	1,91
9	91,5	22,2	1,91
9	92,5	19,2	1,78
9	93,5	16,8	1,26
9	94,5	16,2	0,6
9	95,5	14,8	0,6
9	96,5	15,6	0,88
9	97,5	16,4	0,88
9	98,5	16,6	0,86
9	100,5	18,2	0,68
9	101,5	16,8	0,68
9	102,5	16,2	0,83
9	103,5	16,8	0,93
9	104,5	17,6	0,94
9	105,5	16,8	0,95
9	106,5	18,8	0,95
9	107,5	21,4	0,99
9	108,5	20	1,33
9	109,5	20,6	1,33
9	110,5	22	1,43
9	111,5	22,8	1,39
9	112,5	21,4	1,29
9	113,5	24,8	1,1
9	114,5	24,6	1,31
9	115,5	26	1,54
9	116,5	27,2	1,54
9	117,5	25,6	1,32
9	118,5	25,8	1,07
9	119,5	26,2	1
9	120,5	24	1,27
9	121,5	22,2	1,33
9	122,5	21,6	0,92
9	123,5	22,6	1,15
9	124,5	22,6	1,15
9	125,5	23,2	1,2
9	126,5	23,8	1,23
9	127,5	26,6	0,95
9	128,5	25,2	0,68
9	129,5	29,4	0,69
9	130,5	30	0,94
9	131,5	28	1,41
9	132,5	28	1,56
9	133,5	26,8	1,98
9	134,5	19,2	1,9
9	135,5	18	1,9
9	136,5	16,6	2,17
9	137,5	13,4	4,17
9	138,14	11,76	4,96
10	2,5	18	2,15
10	3,5	18,2	3,61
10	4,5	23,8	3,21
10	5,5	25,6	3,21
10	6,5	28,8	2,09
10	7,5	30,8	2,09
10	8,5	31,2	2,01
10	9,5	28	1,89
10	10,5	25,8	1,64
10	11,5	20,8	1,78
10	12,5	24	2,15
10	13,5	25,8	2,22
10	14,5	27,2	2,1
10	15,5	27,6	1,86
10	16,5	27,8	1,88
10	17,5	25,4	1,75
10	18,5	25,6	1,26
10	19,5	24	1,02
10	20,5	23,4	0,51
10	21,5	24,6	0,51
10	22,5	25	0,65
10	23,5	23,8	0,8
10	24,5	25,4	1,08
10	25,5	26,6	1,06
10	26,5	26,4	0,98
10	27,5	28,8	1,03
10	28,5	32,2	1,43
10	29,5	30,6	1,73
10	30,5	31,2	1,86
10	31,5	29,4	1,58
10	32,5	25,4	0,63
10	33,5	23,6	0,63
10	34,5	25	0,68
10	35,5	24,6	0,68
10	36,5	22,4	0,37
10	37,5	19,2	0,37
10	40,5	8,4	0,38
10	41,5	8,6	0,38
10	42,5	11	0,84
10	43,5	12,8	0,84
10	45,5	12,2	0,73
10	46,5	11,4	0,73
10	47,5	11,6	0,4
10	48,5	14,4	0,21
10	49,5	15	0,21
10	50,5	16,4	0,39
10	51,5	18	0,92
10	52,5	17,2	0,95
10	53,5	16,2	0,98
10	54,5	18,2	0,88
10	55,5	18,6	0,58
10	56,5	19,4	0,41
10	57,5	20,4	1,11
10	58,5	18,8	1,11
10	59,5	17,2	1,24
10	60,5	17,6	1,18
10	61,5	15,8	0,84
10	62,5	16,4	0,58
10	63,5	16	0,58
10	64,5	14,8	0,59
10	65,5	14,8	0,62
10	66,5	15,8	0,71
10	67,5	17,4	1,09
10	68,5	23,6	1,09
10	69,5	26,4	1,25
10	70,5	27	1,94
10	71,5	27,8	2
10	72,5	27	1,8
10	73,5	23,2	1,08
10	74,5	21	0,41
10	75,5	19,4	0,67
10	76,5	20,6	0,86
10	77,5	19,8	1,11
10	78,5	18,6	1,21
10	79,5	18,6	1,23
10	80,5	19	1,05
10	81,5	17,8	1,05
10	82,5	16,4	1,04
10	83,5	17,2	1,14
10	84,5	17,4	1,11
10	85,5	17,8	0,44
10	86,5	17,8	0,44
10	87,5	18,8	0,35
10	88,5	18,4	0,36
10	89,5	19,4	0,68
10	90,5	18,2	0,92
10	91,5	17,6	0,88
10	92,5	21,2	0,81
10	93,5	22,6	0,93
10	94,5	21,8	1,07
10	95,5	22,4	0,99
10	96,5	25,6	0,99
10	97,5	23,2	1,15
10	98,5	21,2	1,18
10	99,5	23,4	1,06
10	100,5	27	0,88
10	101,5	26,2	0,75
10	102,5	26,4	0,65
10	103,5	27,6	0,4
10	104,5	25,4	0,31
10	105,5	23	0,43
10	106,5	19,6	0,74
10	107,5	16	0,84
10	108,5	17	0,87
10	109,5	15,2	0,65
10	110,5	15,8	0,65
10	111,5	17,6	0,72
10	112,5	21,2	0,84
10	113,5	22,4	1,05
10	114,5	25	1,79
10	115,5	22	1,79
10	116,5	23,4	1,38
10	117,5	22,8	1,45
10	118,5	22,4	1,65
10	119,5	23	1,68
10	120,5	25	1,65
10	121,5	25	1,63
10	122,5	24,2	1,59
10	123,5	22,4	1,63
10	124,5	21,4	1,63
10	125,5	21,6	1,73
10	126,5	19,4	2,01
10	127,5	18,4	2,58
10	128,5	17,8	2,58
10	129,5	16,8	2,84
10	130,5	14,2	3,54
10	131,5	12,8	3,49
10	132,5	11,2	3,49
10	133,19	10,06	3,23
11	2,5	14,8	1,95
11	3,5	16	1,98
11	4,5	16	1,88
11	5,5	18,2	1,86
11	6,5	19,6	1,81
11	7,5	20,6	1,45
11	8,5	19	1,41
11	9,5	19	1,6
11	10,5	17,2	1,71
11	11,5	14,6	1,3
11	12,5	13	1,09
11	13,5	14,6	0,74
11	14,5	14,8	0,77
11	15,5	18	1,35
11	16,5	21,6	1,8
11	17,5	22,4	2,6
11	18,5	21,4	2,68
11	19,5	20,6	1,19
11	20,5	19,4	1,19
11	21,5	18	1,26
11	22,5	20,6	1,35
11	23,5	21,4	1,31
11	24,5	23,6	1,06
11	25,5	23,4	0,73
11	26,5	22,6	0,69
11	27,5	20	0,65
11	28,5	20,8	0,61
11	29,5	19,8	0,55
11	30,5	23,2	1
11	31,5	24	1,12
11	32,5	23,8	1,5
11	33,5	21,2	1,47
11	34,5	20,4	1,28
11	35,5	18	0,68
11	36,5	17	0,39
11	37,5	19	0,44
11	38,5	21,4	0,44
11	39,5	22	0,74
11	40,5	21,6	1,11
11	41,5	21	1,4
11	42,5	19,6	1,44
11	43,5	18	0,66
11	44,5	17,2	0,1
11	45,5	19	0,01
11	46,5	19,2	0
11	50,5	7,6	0,06
11	51,5	5,2	0,06
11	52,5	1,8	0,05
11	53,5	5,2	0,05
11	54,5	9	0,06
11	55,5	12,2	0,14
11	56,5	16,2	0,3
11	57,5	20	0,73
11	58,5	20,8	1,08
11	59,5	23,4	1,08
11	60,5	24,8	0,56
11	61,5	24,2	0,56
11	64,5	24,6	0,42
11	65,5	24,6	0,42
11	66,5	25,2	0,67
11	67,5	27,8	0,99
11	68,5	27,8	1,52
11	69,5	26,4	1,43
11	70,5	24,4	1,23
11	71,5	25	0,92
11	72,5	20,6	0,79
11	73,5	19,2	0,27
11	74,5	21	0,27
11	75,5	22,8	0,77
11	76,5	19,8	0,88
11	77,5	18,2	1,21
11	78,5	19,6	1,34
11	79,5	18,6	1,23
11	80,5	18,8	1,04
11	81,5	23,4	0,55
11	82,5	24,2	0,46
11	83,5	23,4	0,45
11	84,5	22,8	0,61
11	85,5	22	0,63
11	86,5	19,2	0,5
11	87,5	19,8	0,36
11	88,5	20,4	0,52
11	89,5	19,8	0,52
11	90,5	17,6	0,61
11	91,5	16,2	0,75
11	92,5	14,8	0,92
11	93,5	12,8	1,08
11	94,5	10,2	1,21
11	95,5	12,4	0,73
11	96,5	13,2	0,73
11	97,5	13	0,74
11	98,5	13,6	0,77
11	99,5	15,6	0,68
11	100,5	15	0,36
11	101,5	16,6	0,36
11	102,5	18,4	0,62
11	103,5	17,2	0,62
11	104,5	16	0,58
11	105,5	17,8	0,56
11	106,5	15,8	0,56
11	107,5	14,2	0,73
11	108,5	15	0,73
11	109,5	18	0,91
11	110,5	17,6	1,18
11	111,5	20	1,31
11	112,5	22,2	1,33
11	113,5	22,6	1,37
11	114,5	24,2	1,41
11	115,5	24,4	1,25
11	116,5	24,6	1,1
11	117,5	23,2	0,81
11	118,5	21	0,97
11	119,5	19,2	1,21
11	120,5	22	1,5
11	121,5	21,2	1,5
11	122,5	21,2	1,68
11	123,5	22,4	1,71
11	124,5	20,6	1,55
11	125,5	16,4	1,54
11	126,5	15,2	1,76
11	127,5	16,4	1,76
11	129,5	17,2	2,65
11	130,5	18,4	2,65
11	131,5	17,8	2,66
11	132,23	16,39	2,54
12	2,5	19,8	2,49
12	3,5	20,8	3,23
12	4,5	24,8	3
12	5,5	28,2	2,75
12	6,5	29,2	2,31
12	7,5	27,6	1,93
12	8,5	26,4	1,33
12	9,5	21,6	0,71
12	10,5	22	1,67
12	11,5	19,8	1,67
12	12,5	23	1,9
12	13,5	21,2	1,76
12	14,5	21,6	1,29
12	15,5	18,8	0,91
12	16,5	19,4	0,83
12	17,5	19	0,68
12	18,5	19,6	0,77
12	19,5	19	1,44
12	20,5	21,2	1,72
12	21,5	22,2	1,51
12	22,5	21,6	1,51
12	23,5	21,8	1,5
12	24,5	23,8	1,53
12	25,5	23	1,24
12	26,5	20,8	1,24
12	27,5	20,2	1,07
12	28,5	20	1,03
12	29,5	22,8	0,93
12	30,5	24,4	0,33
12	31,5	23,2	0,15
12	32,5	19,8	0,15
12	37,5	12,2	0,34
12	38,5	17	0,34
12	39,5	19	0,36
12	40,5	20,2	0,51
12	41,5	20,6	0,59
12	43,5	19,8	0,7
12	44,5	21,4	0,7
12	45,5	26,4	0,9
12	46,5	25,6	0,63
12	47,5	30,2	0,44
12	48,5	28,8	0,62
12	49,5	27,4	0,8
12	50,5	25,2	1,24
12	51,5	24,4	1,35
12	52,5	22	1,24
12	53,5	23,8	1,19
12	54,5	22,4	0,94
12	55,5	20,2	0,64
12	56,5	19,2	0,45
12	57,5	18,4	0,4
12	58,5	17,2	0,47
12	59,5	17	0,58
12	60,5	18,8	0,58
12	61,5	19	0,6
12	64,5	19,2	1,39
12	65,5	18,8	1,39
12	66,5	21,4	1,74
12	67,5	19,4	1,15
12	68,5	19,4	0,54
12	69,5	21	0,46
12	70,5	21	0,46
12	71,5	22,2	0,51
12	72,5	21,8	0,46
12	73,5	21,6	0,44
12	74,5	22,4	0,71
12	75,5	21,6	1,02
12	76,5	20,8	1,21
12	78,5	23,8	0,79
12	79,5	24,2	0,79
12	80,5	23	0,71
12	82,5	21	0,39
12	83,5	17,8	0,39
12	84,5	15	0,26
12	85,5	14,6	0,26
12	86,5	15,2	0,4
12	87,5	15	0,4
12	88,5	14,4	0,55
12	89,5	18	0,79
12	90,5	19,4	0,79
12	91,5	19,6	1,07
12	92,5	20,8	1,42
12	93,5	22,4	1,07
12	94,5	22,6	1,07
12	95,5	22,8	0,94
12	96,5	21,8	0,98
12	97,5	22	0,91
12	98,5	23	0,7
12	99,5	20,8	0,76
12	100,5	21,2	1,03
12	101,5	23,8	1,03
12	102,5	21,6	1,03
12	103,5	18,6	1,32
12	104,5	20,6	1,47
12	105,5	21	1,63
12	106,5	19,8	1,36
12	107,5	25,4	1,11
12	108,5	27,6	1,09
12	109,5	29,4	1,09
12	110,5	32,4	1,37
12	111,5	34	1,41
12	112,5	32	1,41
12	113,5	36,8	1,43
12	114,5	35,8	2,01
12	115,5	34	1,94
12	116,5	35,6	1,21
12	117,5	37	0,91
12	118,5	34,4	0,47
12	119,5	32,8	0,41
12	120,5	32,8	0,41
12	121,5	31,4	1,59
12	122,5	26,2	1,59
12	123,5	24,2	2,7
12	124,5	23,8	2,86
12	125,5	22,8	3,14
12	126,5	20,8	3,76
12	127,5	22	3,91
12	128,5	20,2	3,27
12	129,5	18,8	1,69
12	130,14	16,65	0,53
13	16,5	3,4	2,92
13	17,5	9,6	2,92
13	18,5	13,4	2,77
13	19,5	15,6	2,73
13	20,5	19,8	2,56
13	21,5	19	2,35
13	22,5	18,8	2,05
13	23,5	19,4	2,05
13	24,5	21,6	2,07
13	25,5	21,6	2,09
13	26,5	22,6	2,08
13	27,5	22,8	1,99
13	28,5	20,4	1,99
13	29,5	20,4	1,89
13	30,5	20	1,43
13	31,5	20	1,27
13	32,5	17,8	1,2
13	33,5	20	1,5
13	34,5	18,8	1,5
13	35,5	18,2	1,83
13	36,5	18	1,83
13	37,5	17	1,56
13	38,5	17,4	1,13
13	39,5	17,8	0,82
13	40,5	17	1,15
13	41,5	18,4	1,54
13	42,5	20,8	1,54
13	44,5	18,6	0,8
13	45,5	20,2	0,8
13	46,5	19,8	0,76
13	47,5	19,6	0,82
13	48,5	20,4	0,87
13	49,5	20,8	0,82
13	50,5	20,6	0,51
13	51,5	20,4	0,46
13	52,5	19,8	0,31
13	53,5	19,2	0,19
13	54,5	18,8	0,11
13	55,5	19,4	0,18
13	56,5	17,2	0,25
13	57,5	16,2	0,54
13	59,5	16	0,39
13	60,5	16	0,39
13	61,5	17	0,34
13	62,5	16,2	0,44
13	63,5	16,6	0,68
13	64,5	16,4	0,68
13	65,5	14,6	0,63
13	66,5	15	0,55
13	67,5	15,8	0,54
13	68,5	16,8	0,78
13	69,5	16,8	1,07
13	70,5	18,4	1,44
13	71,5	17	1,81
13	72,5	17,6	1,76
13	73,5	16,2	1,25
13	74,5	15,2	0,82
13	75,5	14,2	0,82
13	76,5	15,2	0,83
13	77,5	14,8	0,84
13	78,5	15,6	0,74
13	79,5	17	0,7
13	80,5	17	0,61
13	81,5	17,8	0,51
13	82,5	18,8	0,4
13	83,5	18,2	0,35
13	84,5	18,6	0,33
13	85,5	20,4	0,34
13	86,5	21,8	0,47
13	87,5	22	0,65
13	88,5	23	0,86
13	89,5	23	0,91
13	90,5	20,2	1,01
13	91,5	19,6	1,23
13	92,5	20	1,5
13	93,5	19,4	1,38
13	94,5	19,2	1,05
13	95,5	20,6	1,08
13	96,5	21,4	1,33
13	97,5	20,2	1,54
13	98,5	20	1,55
13	99,5	21	1,43
13	100,5	20,6	1,44
13	101,5	20,2	1,44
13	102,5	18,4	1,72
13	103,5	17,2	2,41
13	104,5	16	2,41
13	105,5	15	2,54
13	106,5	15	2,65
13	107,5	16	2,73
13	108,5	16,2	2,73
13	109,5	14,8	2,91
13	110,5	14,2	2,91
13	111,5	10,2	2,94
13	112,06	9,03	2,83
14	16,5	2,8	6,39
14	17,5	6,6	6,39
14	18,5	13,2	5,55
14	19,5	16,8	4,37
14	20,5	22,4	2,36
14	21,5	23,4	1,96
14	22,5	22,4	1,83
14	23,5	18,2	1,76
14	24,5	17,6	1,15
14	25,5	15,4	0,74
14	26,5	17,2	0,74
14	27,5	19,2	1,43
14	28,5	20,4	1,87
14	29,5	22,8	2,54
14	30,5	23,6	2,85
14	31,5	23,8	2,4
14	32,5	24,4	1,83
14	33,5	25,2	1,26
14	34,5	24,4	1,03
14	35,5	21,8	1,03
14	36,5	20,6	0,73
14	37,5	17,4	0,48
14	38,5	17,4	0,32
14	39,5	16,6	0,31
14	40,5	19,2	0,38
14	41,5	18,4	0,4
14	42,5	20,6	0,37
14	43,5	17,8	0,36
14	44,5	17,4	0,36
14	45,5	16,2	0,42
14	46,5	14,2	0,5
14	47,5	16,2	0,87
14	49,5	19,6	1,07
14	50,5	20	1,07
14	51,5	21,2	1,32
14	52,5	20	1,65
[truncated: 778 more rows]
[truncated: 6 more columns]
